# Supplementary material for: 1-Benzhydryl-4-(4-chloro­phenyl­sulfonyl)piperazine
Source: Acta Crystallogr Sect E Struct Rep Online. 2008 Jan 4;64(Pt 2):o358. doi: 10.1107/S1600536807067888 (PMC2960354; doi:10.1107/S1600536807067888)
Supplement: Supplementary file 1 [file e-64-0o358-sup1.cif]

##############################################################################
###                                                                        ###
###        Electronic paper (Acta Crystallographica Section E)             ###
###                                                                        ###
##############################################################################
#                                                                            #
# This CIF contains the data in a paper accepted for publication in Acta     #
# Crystallographica Section E. It conforms to the requirements of Notes      #
# for Authors for Section E, and has been peer reviewed under the auspices   #
# of the IUCr Commission on Journals.                                        #
#                                                                            #
# Full details of the Crystallographic Information File format               #
# are given in the paper "The Crystallographic Information File (CIF):       #
# a New Standard Archive File for Crystallography" by S. R. Hall, F. H.      #
# Allen and I. D. Brown [Acta Cryst. (1991), A47, 655-685].                  #
#                                                                            #
# The current version of the core CIF dictionary is obtainable from          #
# ftp://ftp.iucr.org/pub/cif_core.dic. The current version number is 2.1.    #
#                                                                            #
# Software is freely available for graphical display of the structure(s) in  #
# this CIF.  For information consult the CIF home page http://www.iucr.org/  #
# cif/home.html                                                              #
#                                                                            #
##############################################################################
                                             
data_I
_audit_creation_method     SHELXL-97
_chemical_name_systematic
;
1-Benzhydryl-4-(4-chlorophenylsulfonyl)piperazine
;
_chemical_name_common     ?
_chemical_formula_moiety     'C23 H23 Cl N2 O2 S'
_chemical_formula_sum     'C23 H23 Cl N2 O2 S'
_chemical_formula_iupac     'C23 H23 Cl N2 O2 S'
_chemical_formula_weight     426.94
_chemical_melting_point     ?
_symmetry_cell_setting     Monoclinic
_symmetry_space_group_name_H-M     'P 21/c'
_symmetry_space_group_name_Hall     '-P 2 ybc'
loop_
    _symmetry_equiv_pos_as_xyz
    x,y,z
    -x,1/2+y,1/2-z
    -x,-y,-z
    x,1/2-y,1/2+z
_cell_length_a     9.392(7)
_cell_length_b     13.114(10)
_cell_length_c     19.225(11)
_cell_angle_alpha     90
_cell_angle_beta     113.645(3)
_cell_angle_gamma     90
_cell_volume     2169(3)
_cell_formula_units_Z     4
_cell_measurement_reflns_used     7255
_cell_measurement_theta_min     2.31
_cell_measurement_theta_max     25.03
_cell_measurement_temperature     295(2)
_exptl_crystal_description     'block'
_exptl_crystal_colour     'white'
_exptl_crystal_size_max     0.25
_exptl_crystal_size_mid     0.20
_exptl_crystal_size_min     0.20
_exptl_crystal_size_rad     ?
_exptl_crystal_density_diffrn     1.307
_exptl_crystal_density_meas     ?
_exptl_crystal_density_method     'not measured'
_exptl_crystal_F_000     896
_exptl_absorpt_coefficient_mu     0.294
_exptl_absorpt_correction_type     'none'
_exptl_absorpt_process_details     'none'
_exptl_absorpt_correction_T_min     ?
_exptl_absorpt_correction_T_max     ?
_diffrn_ambient_temperature     295(2)
_diffrn_radiation_type     'MoK\a'
_diffrn_radiation_wavelength     0.71073
_diffrn_radiation_source     'fine-focus sealed tube'
_diffrn_radiation_monochromator     graphite
_diffrn_measurement_device_type     'MacScience DIPLabo 32001'
_diffrn_measurement_method     \w
_diffrn_detector_area_resol_mean     10.0
_diffrn_reflns_number     7255
_diffrn_reflns_av_R_equivalents     0.0244
_diffrn_reflns_av_sigmaI/netI     0.0298
_diffrn_reflns_theta_min     2.31
_diffrn_reflns_theta_max     25.03
_diffrn_reflns_theta_full     25.03
_diffrn_measured_fraction_theta_max     0.998
_diffrn_measured_fraction_theta_full     0.998
_diffrn_reflns_limit_h_min     -11
_diffrn_reflns_limit_h_max     11
_diffrn_reflns_limit_k_min     -15
_diffrn_reflns_limit_k_max     15
_diffrn_reflns_limit_l_min     -22
_diffrn_reflns_limit_l_max     22
_diffrn_standards_number     0
_diffrn_standards_interval_count     .
_diffrn_standards_interval_time     .
_diffrn_standards_decay_%     0
_refine_special_details
;
Refinement on F\^2 for ALL reflections except those
 flagged by the user for potential systematic errors.
 Weighted R-factors wR and all goodnesses of fit S
 are based on F\^2, conventional R-factors R are based
 on F, with F set to zero for negative F\^2. The
 observed criterion of F\^2 > 2sigma(F\^2) is used only
 for calculating -R-factor-obs etc. and is not
 relevant to the choice of reflections for refinement.
 R-factors based on F\^2 are statistically about twice
 as large as those based on F, and R-factors based on
 ALL data will be even larger.
;
_reflns_number_total     3818
_reflns_number_gt     2917
_reflns_threshold_expression     I>2\s(I)
_refine_ls_structure_factor_coef     Fsqd
_refine_ls_matrix_type     full
_refine_ls_R_factor_all     0.0656
_refine_ls_R_factor_gt     0.0508
_refine_ls_wR_factor_gt     0.1347
_refine_ls_wR_factor_ref     0.1469
_refine_ls_goodness_of_fit_ref     1.077
_refine_ls_restrained_S_all     1.077
_refine_ls_number_reflns     3818
_refine_ls_number_parameters     263
_refine_ls_number_restraints     0
_refine_ls_number_constraints     ?
_refine_ls_hydrogen_treatment     constr
_refine_ls_weighting_scheme     'calc'
_refine_ls_weighting_details
         'calc w=1/[\s^2^(Fo^2^)+(0.0781P)^2^+0.4503P] where P=(Fo^2^+2Fc^2^)/3'
_atom_sites_solution_hydrogens     'geom'
_atom_sites_solution_primary     'direct'
_atom_sites_solution_secondary     'difmap'
_refine_ls_shift/su_max     0.000
_refine_ls_shift/su_mean     0.000
_refine_diff_density_max     0.334
_refine_diff_density_min     -0.267
_refine_ls_extinction_method     'SHELXL97 (Sheldrick, 1997)'
_refine_ls_extinction_coef     0.065(4)
_refine_ls_extinction_expression
                                  'FC^*^=KFC[1+0.001XFC^2^\L^3^/SIN(2\Q)]^-1/4^'
loop_
    _atom_type_symbol
    _atom_type_description
    _atom_type_scat_dispersion_real
    _atom_type_scat_dispersion_imag
    _atom_type_scat_source
    S S 0.1246 0.1234 'International Tables Vol C Tables 4.2.6.8 and 6.1.1.4'
    O O 0.0106 0.0060 'International Tables Vol C Tables 4.2.6.8 and 6.1.1.4'
    N N 0.0061 0.0033 'International Tables Vol C Tables 4.2.6.8 and 6.1.1.4'
    Cl Cl 0.1484 0.1585 'International Tables Vol C Tables 4.2.6.8 and 6.1.1.4'
    H H 0.0000 0.0000 'International Tables Vol C Tables 4.2.6.8 and 6.1.1.4'
    C C 0.0033 0.0016 'International Tables Vol C Tables 4.2.6.8 and 6.1.1.4'
_computing_data_collection     'XPRESS (MacScience, 2002)'
_computing_cell_refinement     'SCALEPACK (Otwinowski & Minor, 1997)'
_computing_data_reduction     'DENZO and SCALEPACK (Otwinowski & Minor, 1997)'
_computing_structure_solution     'SHELXS97 (Sheldrick, 1997)'
_computing_structure_refinement     'SHELXL97 (Sheldrick, 1997)'
_computing_molecular_graphics
                               'PLATON (Spek, 2003) and ORTEPII (Johnson, 1976)'
_computing_publication_material     'PLATON (Spek, 2003)'
loop_
    _atom_site_type_symbol
    _atom_site_label
    _atom_site_fract_x
    _atom_site_fract_y
    _atom_site_fract_z
    _atom_site_U_iso_or_equiv
    _atom_site_thermal_displace_type
    _atom_site_calc_flag
    _atom_site_refinement_flags
    _atom_site_occupancy
    Cl Cl16 0.45997(9) 0.44356(6) 0.31602(5) 0.0932(3) Uani . . 1.000
    S S7 0.02536(7) 0.06459(5) 0.20336(3) 0.0673(2) Uani . . 1.000
    O O8 -0.12416(19) 0.08971(15) 0.20131(11) 0.0815(7) Uani . . 1.000
    O O9 0.0391(2) 0.02536(16) 0.13714(9) 0.0878(7) Uani . . 1.000
    N N1 0.1012(2) -0.02030(15) 0.27063(10) 0.0592(6) Uani . . 1.000
    N N4 0.28463(19) -0.12983(14) 0.40601(10) 0.0540(6) Uani . . 1.000
    C C2 0.0814(3) -0.00363(19) 0.34202(13) 0.0639(8) Uani . . 1.000
    C C3 0.1236(3) -0.09986(19) 0.38885(13) 0.0602(8) Uani . . 1.000
    C C5 0.2974(3) -0.14861(19) 0.33344(12) 0.0611(8) Uani . . 1.000
    C C6 0.2608(3) -0.05271(19) 0.28593(13) 0.0631(8) Uani . . 1.000
    C C10 0.1441(3) 0.17362(19) 0.23278(12) 0.0601(8) Uani . . 1.000
    C C11 0.2522(3) 0.1935(2) 0.20299(16) 0.0773(10) Uani . . 1.000
    C C12 0.3485(4) 0.2768(2) 0.22841(18) 0.0847(12) Uani . . 1.000
    C C13 0.3378(3) 0.3395(2) 0.28381(14) 0.0670(8) Uani . . 1.000
    C C14 0.2302(3) 0.3203(2) 0.31371(13) 0.0652(8) Uani . . 1.000
    C C15 0.1327(3) 0.23722(19) 0.28775(13) 0.0631(8) Uani . . 1.000
    C C17 0.3273(2) -0.22232(17) 0.45406(12) 0.0563(7) Uani . . 1.000
    C C18 0.3073(3) -0.20476(18) 0.52750(12) 0.0569(7) Uani . . 1.000
    C C19 0.3666(3) -0.1188(2) 0.57137(15) 0.0762(10) Uani . . 1.000
    C C20 0.3439(4) -0.1023(3) 0.63736(15) 0.0896(11) Uani . . 1.000
    C C21 0.2629(3) -0.1724(3) 0.66053(16) 0.0884(13) Uani . . 1.000
    C C22 0.2052(3) -0.2577(3) 0.61814(18) 0.0877(11) Uani . . 1.000
    C C23 0.2268(3) -0.2744(2) 0.55178(16) 0.0725(9) Uani . . 1.000
    C C24 0.4921(2) -0.25730(17) 0.46936(12) 0.0556(7) Uani . . 1.000
    C C25 0.5204(3) -0.3596(2) 0.46298(15) 0.0710(9) Uani . . 1.000
    C C26 0.6693(4) -0.3932(2) 0.47724(17) 0.0849(11) Uani . . 1.000
    C C27 0.7892(3) -0.3270(3) 0.49653(15) 0.0819(13) Uani . . 1.000
    C C28 0.7633(3) -0.2248(3) 0.50267(15) 0.0785(10) Uani . . 1.000
    C C29 0.6157(3) -0.1903(2) 0.48981(14) 0.0700(8) Uani . . 1.000
    H H2A -0.02550 0.01470 0.33090 0.0770 Uiso calc R 1.000
    H H2B 0.14780 0.05190 0.37020 0.0770 Uiso calc R 1.000
    H H3A 0.11070 -0.08900 0.43590 0.0720 Uiso calc R 1.000
    H H3B 0.05410 -0.15440 0.36130 0.0720 Uiso calc R 1.000
    H H5A 0.22580 -0.20230 0.30600 0.0730 Uiso calc R 1.000
    H H5B 0.40200 -0.17110 0.34290 0.0730 Uiso calc R 1.000
    H H6A 0.33330 0.00080 0.31280 0.0760 Uiso calc R 1.000
    H H6B 0.27090 -0.06560 0.23850 0.0760 Uiso calc R 1.000
    H H11 0.26010 0.15100 0.16600 0.0930 Uiso calc R 1.000
    H H12 0.42120 0.29090 0.20820 0.1020 Uiso calc R 1.000
    H H14 0.22290 0.36260 0.35100 0.0780 Uiso calc R 1.000
    H H15 0.05880 0.22390 0.30740 0.0760 Uiso calc R 1.000
    H H17 0.25590 -0.27700 0.42630 0.0680 Uiso calc R 1.000
    H H19 0.42240 -0.07150 0.55640 0.0910 Uiso calc R 1.000
    H H20 0.38330 -0.04380 0.66600 0.1080 Uiso calc R 1.000
    H H21 0.24770 -0.16160 0.70490 0.1060 Uiso calc R 1.000
    H H22 0.15070 -0.30520 0.63380 0.1050 Uiso calc R 1.000
    H H23 0.18670 -0.33290 0.52340 0.0870 Uiso calc R 1.000
    H H25 0.43890 -0.40610 0.44900 0.0850 Uiso calc R 1.000
    H H26 0.68700 -0.46240 0.47350 0.1020 Uiso calc R 1.000
    H H27 0.88860 -0.35040 0.50560 0.0980 Uiso calc R 1.000
    H H28 0.84530 -0.17880 0.51550 0.0940 Uiso calc R 1.000
    H H29 0.59950 -0.12130 0.49500 0.0840 Uiso calc R 1.000
loop_
    _atom_site_aniso_label
    _atom_site_aniso_U_11
    _atom_site_aniso_U_22
    _atom_site_aniso_U_33
    _atom_site_aniso_U_12
    _atom_site_aniso_U_13
    _atom_site_aniso_U_23
    Cl16 0.0815(5) 0.0828(5) 0.1088(6) -0.0121(4) 0.0313(4) 0.0117(4)
    S7 0.0656(4) 0.0731(4) 0.0505(4) 0.0021(3) 0.0100(3) 0.0025(3)
    O8 0.0547(10) 0.0906(13) 0.0809(12) 0.0060(9) 0.0079(8) 0.0115(10)
    O9 0.1093(14) 0.0931(13) 0.0481(9) 0.0001(12) 0.0181(9) -0.0040(10)
    N1 0.0570(11) 0.0656(11) 0.0507(10) 0.0035(9) 0.0170(8) 0.0024(9)
    N4 0.0527(10) 0.0602(11) 0.0488(9) 0.0038(8) 0.0199(8) 0.0002(8)
    C2 0.0625(13) 0.0731(15) 0.0598(13) 0.0111(11) 0.0283(11) 0.0045(12)
    C3 0.0561(13) 0.0687(14) 0.0586(13) 0.0073(11) 0.0258(10) 0.0003(12)
    C5 0.0633(14) 0.0705(14) 0.0511(12) 0.0099(11) 0.0247(10) -0.0015(11)
    C6 0.0602(14) 0.0752(16) 0.0552(13) 0.0064(11) 0.0246(10) 0.0004(12)
    C10 0.0624(13) 0.0664(14) 0.0488(12) 0.0087(11) 0.0196(10) 0.0103(11)
    C11 0.0962(19) 0.0804(18) 0.0711(16) 0.0040(15) 0.0502(15) 0.0042(15)
    C12 0.091(2) 0.089(2) 0.096(2) -0.0023(16) 0.0603(17) 0.0113(18)
    C13 0.0623(14) 0.0679(15) 0.0674(15) 0.0039(12) 0.0226(12) 0.0163(13)
    C14 0.0719(15) 0.0680(15) 0.0563(13) 0.0042(12) 0.0264(11) 0.0023(12)
    C15 0.0621(14) 0.0718(15) 0.0606(13) 0.0049(12) 0.0299(11) 0.0057(12)
    C17 0.0547(12) 0.0559(12) 0.0539(12) -0.0037(10) 0.0171(9) -0.0030(10)
    C18 0.0503(12) 0.0650(14) 0.0533(12) 0.0016(10) 0.0186(9) 0.0083(11)
    C19 0.0865(18) 0.0880(18) 0.0602(14) -0.0231(15) 0.0359(13) -0.0095(14)
    C20 0.093(2) 0.118(2) 0.0596(15) -0.0119(18) 0.0325(14) -0.0179(17)
    C21 0.0703(17) 0.139(3) 0.0609(15) 0.0153(18) 0.0315(13) 0.0205(19)
    C22 0.0742(18) 0.112(2) 0.090(2) 0.0156(17) 0.0467(16) 0.040(2)
    C23 0.0617(14) 0.0716(16) 0.0852(18) 0.0061(12) 0.0305(13) 0.0190(14)
    C24 0.0558(12) 0.0585(13) 0.0482(11) 0.0026(10) 0.0164(9) 0.0009(10)
    C25 0.0751(16) 0.0623(14) 0.0759(16) 0.0023(12) 0.0306(13) -0.0057(13)
    C26 0.087(2) 0.0782(18) 0.090(2) 0.0235(16) 0.0360(16) -0.0004(16)
    C27 0.0639(16) 0.113(3) 0.0660(16) 0.0199(16) 0.0230(13) -0.0014(16)
    C28 0.0571(15) 0.101(2) 0.0690(16) -0.0054(14) 0.0166(12) -0.0045(15)
    C29 0.0605(14) 0.0712(15) 0.0726(15) -0.0041(12) 0.0207(12) -0.0055(13)
_geom_special_details
;
 Bond distances, angles etc. have been calculated using the
 rounded fractional coordinates. All esds are estimated
 from the variances of the (full) variance-covariance matrix.
 The cell esds are taken into account in the estimation of
 distances, angles and torsion angles
;
loop_
    _geom_bond_atom_site_label_1
    _geom_bond_atom_site_label_2
    _geom_bond_site_symmetry_1
    _geom_bond_site_symmetry_2
    _geom_bond_distance
    _geom_bond_publ_flag
    Cl16 C13 . . 1.730(3) no
    S7 O8 . . 1.427(2) no
    S7 O9 . . 1.4261(18) no
    S7 N1 . . 1.637(2) no
    S7 C10 . . 1.761(3) no
    N1 C2 . . 1.473(3) no
    N1 C6 . . 1.470(4) no
    N4 C3 . . 1.466(4) no
    N4 C5 . . 1.468(3) no
    N4 C17 . . 1.479(3) no
    C2 C3 . . 1.508(3) no
    C5 C6 . . 1.511(3) no
    C10 C11 . . 1.376(4) no
    C10 C15 . . 1.384(3) no
    C11 C12 . . 1.377(4) no
    C12 C13 . . 1.381(4) no
    C13 C14 . . 1.372(4) no
    C14 C15 . . 1.381(4) no
    C17 C18 . . 1.515(3) no
    C17 C24 . . 1.526(3) no
    C18 C19 . . 1.384(4) no
    C18 C23 . . 1.381(4) no
    C19 C20 . . 1.385(4) no
    C20 C21 . . 1.376(5) no
    C21 C22 . . 1.362(5) no
    C22 C23 . . 1.387(4) no
    C24 C25 . . 1.383(3) no
    C24 C29 . . 1.381(4) no
    C25 C26 . . 1.385(5) no
    C26 C27 . . 1.351(5) no
    C27 C28 . . 1.376(6) no
    C28 C29 . . 1.383(4) no
    C2 H2A . . 0.9692 no
    C2 H2B . . 0.9704 no
    C3 H3A . . 0.9701 no
    C3 H3B . . 0.9700 no
    C5 H5A . . 0.9704 no
    C5 H5B . . 0.9705 no
    C6 H6A . . 0.9699 no
    C6 H6B . . 0.9687 no
    C11 H11 . . 0.9296 no
    C12 H12 . . 0.9296 no
    C14 H14 . . 0.9305 no
    C15 H15 . . 0.9302 no
    C17 H17 . . 0.9806 no
    C19 H19 . . 0.9291 no
    C20 H20 . . 0.9302 no
    C21 H21 . . 0.9305 no
    C22 H22 . . 0.9297 no
    C23 H23 . . 0.9291 no
    C25 H25 . . 0.9300 no
    C26 H26 . . 0.9306 no
    C27 H27 . . 0.9303 no
    C28 H28 . . 0.9303 no
    C29 H29 . . 0.9296 no
loop_
    _geom_contact_atom_site_label_1
    _geom_contact_atom_site_label_2
    _geom_contact_distance
    _geom_contact_site_symmetry_1
    _geom_contact_site_symmetry_2
    _geom_contact_publ_flag
    Cl16 C26 3.629(3) . 1_565 no
    Cl16 H6B 3.1028 . 2_655 no
    Cl16 H20 2.9831 . 4_554 no
    O8 H2A 2.4862 . . no
    O8 H15 2.7200 . . no
    O8 H5A 2.8746 . 2_555 no
    O8 H17 2.8583 . 2_555 no
    O8 H21 2.6767 . 3_556 no
    O9 H6B 2.5606 . . no
    O9 H11 2.5312 . . no
    N1 N4 2.865(3) . . no
    N4 N1 2.865(3) . . no
    N4 H19 2.7600 . . no
    N4 H29 2.7616 . . no
    C2 C15 3.421(4) . . no
    C3 C19 3.341(4) . . no
    C5 C29 3.326(4) . . no
    C6 C11 3.588(4) . . no
    C11 C6 3.588(4) . . no
    C15 C2 3.421(4) . . no
    C19 C29 3.428(4) . . no
    C19 C3 3.341(4) . . no
    C26 Cl16 3.629(3) . 1_545 no
    C29 C19 3.428(4) . . no
    C29 C5 3.326(4) . . no
    C2 H15 3.0460 . . no
    C10 H2B 3.0749 . . no
    C10 H6A 2.9100 . . no
    C10 H3B 3.0203 . 2_555 no
    C15 H3B 3.0457 . 2_555 no
    C15 H2B 2.8738 . . no
    C18 H3A 2.4914 . . no
    C19 H29 3.0851 . . no
    C19 H3A 2.7733 . . no
    C20 H6A 3.0905 . 3_656 no
    C21 H2A 3.0936 . 3_556 no
    C23 H27 3.0998 . 1_455 no
    C24 H5B 2.5009 . . no
    C26 H14 3.0673 . 3_656 no
    C27 H14 3.0150 . 3_656 no
    C27 H11 2.9834 . 2_645 no
    C29 H5B 2.7426 . . no
    C29 H19 3.0375 . . no
    H2A O8 2.4862 . . no
    H2A C21 3.0936 . 3_556 no
    H2B C10 3.0749 . . no
    H2B C15 2.8738 . . no
    H2B H6A 2.4989 . . no
    H2B H15 2.5367 . . no
    H3A C18 2.4914 . . no
    H3A C19 2.7733 . . no
    H3B H5A 2.3453 . . no
    H3B H17 2.4164 . . no
    H3B C10 3.0203 . 2_545 no
    H3B C15 3.0457 . 2_545 no
    H5A H3B 2.3453 . . no
    H5A H17 2.4216 . . no
    H5A O8 2.8746 . 2_545 no
    H5B C24 2.5009 . . no
    H5B C29 2.7426 . . no
    H5B H12 2.2977 . 2_645 no
    H6A C10 2.9100 . . no
    H6A H2B 2.4989 . . no
    H6A C20 3.0905 . 3_656 no
    H6A H20 2.5882 . 3_656 no
    H6B O9 2.5606 . . no
    H6B Cl16 3.1028 . 2_645 no
    H6B H22 2.5247 . 4_544 no
    H11 O9 2.5312 . . no
    H11 C27 2.9834 . 2_655 no
    H12 H5B 2.2977 . 2_655 no
    H14 C26 3.0673 . 3_656 no
    H14 C27 3.0150 . 3_656 no
    H15 O8 2.7200 . . no
    H15 C2 3.0460 . . no
    H15 H2B 2.5367 . . no
    H17 H3B 2.4164 . . no
    H17 H5A 2.4216 . . no
    H17 H23 2.3276 . . no
    H17 H25 2.3258 . . no
    H17 O8 2.8583 . 2_545 no
    H19 N4 2.7600 . . no
    H19 C29 3.0375 . . no
    H19 H29 2.4822 . . no
    H20 H6A 2.5882 . 3_656 no
    H20 Cl16 2.9831 . 4_555 no
    H21 O8 2.6767 . 3_556 no
    H22 H6B 2.5247 . 4_545 no
    H23 H17 2.3276 . . no
    H25 H17 2.3258 . . no
    H27 C23 3.0998 . 1_655 no
    H29 N4 2.7616 . . no
    H29 C19 3.0851 . . no
    H29 H19 2.4822 . . no
loop_
    _geom_angle_atom_site_label_1
    _geom_angle_atom_site_label_2
    _geom_angle_atom_site_label_3
    _geom_angle_site_symmetry_1
    _geom_angle_site_symmetry_2
    _geom_angle_site_symmetry_3
    _geom_angle
    _geom_angle_publ_flag
    O8 S7 O9 . . . 119.92(12) no
    O8 S7 N1 . . . 106.87(11) no
    O8 S7 C10 . . . 108.10(13) no
    O9 S7 N1 . . . 107.06(11) no
    O9 S7 C10 . . . 107.89(12) no
    N1 S7 C10 . . . 106.23(11) no
    S7 N1 C2 . . . 117.23(16) no
    S7 N1 C6 . . . 116.13(16) no
    C2 N1 C6 . . . 110.86(18) no
    C3 N4 C5 . . . 107.52(18) no
    C3 N4 C17 . . . 110.91(18) no
    C5 N4 C17 . . . 110.54(17) no
    N1 C2 C3 . . . 109.3(2) no
    N4 C3 C2 . . . 111.0(2) no
    N4 C5 C6 . . . 110.4(2) no
    N1 C6 C5 . . . 109.2(2) no
    S7 C10 C11 . . . 119.87(19) no
    S7 C10 C15 . . . 120.1(2) no
    C11 C10 C15 . . . 120.0(2) no
    C10 C11 C12 . . . 119.5(3) no
    C11 C12 C13 . . . 120.4(3) no
    Cl16 C13 C12 . . . 120.2(2) no
    Cl16 C13 C14 . . . 119.3(2) no
    C12 C13 C14 . . . 120.5(3) no
    C13 C14 C15 . . . 119.1(2) no
    C10 C15 C14 . . . 120.5(3) no
    N4 C17 C18 . . . 110.71(18) no
    N4 C17 C24 . . . 111.52(17) no
    C18 C17 C24 . . . 111.19(18) no
    C17 C18 C19 . . . 121.5(2) no
    C17 C18 C23 . . . 120.3(2) no
    C19 C18 C23 . . . 118.3(2) no
    C18 C19 C20 . . . 120.9(3) no
    C19 C20 C21 . . . 120.0(3) no
    C20 C21 C22 . . . 119.6(3) no
    C21 C22 C23 . . . 120.7(3) no
    C18 C23 C22 . . . 120.6(3) no
    C17 C24 C25 . . . 119.4(2) no
    C17 C24 C29 . . . 122.4(2) no
    C25 C24 C29 . . . 118.2(2) no
    C24 C25 C26 . . . 120.4(2) no
    C25 C26 C27 . . . 121.0(3) no
    C26 C27 C28 . . . 119.5(3) no
    C27 C28 C29 . . . 120.2(3) no
    C24 C29 C28 . . . 120.7(3) no
    N1 C2 H2A . . . 109.75 no
    N1 C2 H2B . . . 109.78 no
    C3 C2 H2A . . . 109.89 no
    C3 C2 H2B . . . 109.79 no
    H2A C2 H2B . . . 108.30 no
    N4 C3 H3A . . . 109.44 no
    N4 C3 H3B . . . 109.43 no
    C2 C3 H3A . . . 109.43 no
    C2 C3 H3B . . . 109.45 no
    H3A C3 H3B . . . 108.00 no
    N4 C5 H5A . . . 109.60 no
    N4 C5 H5B . . . 109.59 no
    C6 C5 H5A . . . 109.59 no
    C6 C5 H5B . . . 109.52 no
    H5A C5 H5B . . . 108.06 no
    N1 C6 H6A . . . 109.82 no
    N1 C6 H6B . . . 109.82 no
    C5 C6 H6A . . . 109.84 no
    C5 C6 H6B . . . 109.84 no
    H6A C6 H6B . . . 108.34 no
    C10 C11 H11 . . . 120.23 no
    C12 C11 H11 . . . 120.31 no
    C11 C12 H12 . . . 119.84 no
    C13 C12 H12 . . . 119.79 no
    C13 C14 H14 . . . 120.52 no
    C15 C14 H14 . . . 120.37 no
    C10 C15 H15 . . . 119.73 no
    C14 C15 H15 . . . 119.73 no
    N4 C17 H17 . . . 107.75 no
    C18 C17 H17 . . . 107.76 no
    C24 C17 H17 . . . 107.73 no
    C18 C19 H19 . . . 119.61 no
    C20 C19 H19 . . . 119.51 no
    C19 C20 H20 . . . 120.01 no
    C21 C20 H20 . . . 119.98 no
    C20 C21 H21 . . . 120.20 no
    C22 C21 H21 . . . 120.20 no
    C21 C22 H22 . . . 119.68 no
    C23 C22 H22 . . . 119.65 no
    C18 C23 H23 . . . 119.71 no
    C22 C23 H23 . . . 119.74 no
    C24 C25 H25 . . . 119.78 no
    C26 C25 H25 . . . 119.83 no
    C25 C26 H26 . . . 119.51 no
    C27 C26 H26 . . . 119.53 no
    C26 C27 H27 . . . 120.19 no
    C28 C27 H27 . . . 120.26 no
    C27 C28 H28 . . . 119.90 no
    C29 C28 H28 . . . 119.94 no
    C24 C29 H29 . . . 119.65 no
    C28 C29 H29 . . . 119.65 no
loop_
    _geom_torsion_atom_site_label_1
    _geom_torsion_atom_site_label_2
    _geom_torsion_atom_site_label_3
    _geom_torsion_atom_site_label_4
    _geom_torsion_site_symmetry_1
    _geom_torsion_site_symmetry_2
    _geom_torsion_site_symmetry_3
    _geom_torsion_site_symmetry_4
    _geom_torsion
    _geom_torsion_publ_flag
    O8 S7 N1 C2 . . . . -42.1(2) no
    O9 S7 N1 C2 . . . . -171.75(18) no
    C10 S7 N1 C2 . . . . 73.2(2) no
    O8 S7 N1 C6 . . . . -176.37(16) no
    O9 S7 N1 C6 . . . . 53.96(19) no
    C10 S7 N1 C6 . . . . -61.13(19) no
    O9 S7 C10 C11 . . . . -13.5(2) no
    N1 S7 C10 C11 . . . . 101.0(2) no
    O8 S7 C10 C15 . . . . 37.7(2) no
    O9 S7 C10 C15 . . . . 168.8(2) no
    N1 S7 C10 C15 . . . . -76.7(2) no
    O8 S7 C10 C11 . . . . -144.6(2) no
    S7 N1 C2 C3 . . . . 166.58(18) no
    C6 N1 C2 C3 . . . . -56.9(3) no
    C2 N1 C6 C5 . . . . 57.6(2) no
    S7 N1 C6 C5 . . . . -165.36(15) no
    C3 N4 C5 C6 . . . . 61.4(3) no
    C17 N4 C3 C2 . . . . 178.14(18) no
    C5 N4 C3 C2 . . . . -60.9(2) no
    C3 N4 C17 C24 . . . . 177.36(17) no
    C17 N4 C5 C6 . . . . -177.4(2) no
    C3 N4 C17 C18 . . . . -58.3(2) no
    C5 N4 C17 C18 . . . . -177.4(2) no
    C5 N4 C17 C24 . . . . 58.2(2) no
    N1 C2 C3 N4 . . . . 59.0(3) no
    N4 C5 C6 N1 . . . . -60.3(3) no
    S7 C10 C11 C12 . . . . -177.6(2) no
    C15 C10 C11 C12 . . . . 0.1(4) no
    S7 C10 C15 C14 . . . . 177.0(2) no
    C11 C10 C15 C14 . . . . -0.6(4) no
    C10 C11 C12 C13 . . . . 0.5(4) no
    C11 C12 C13 C14 . . . . -0.7(4) no
    C11 C12 C13 Cl16 . . . . 179.6(2) no
    Cl16 C13 C14 C15 . . . . 179.9(2) no
    C12 C13 C14 C15 . . . . 0.1(4) no
    C13 C14 C15 C10 . . . . 0.5(4) no
    N4 C17 C18 C19 . . . . -48.4(3) no
    C24 C17 C18 C23 . . . . -104.7(3) no
    N4 C17 C24 C25 . . . . -135.1(2) no
    N4 C17 C24 C29 . . . . 45.2(3) no
    C18 C17 C24 C25 . . . . 100.8(2) no
    C18 C17 C24 C29 . . . . -78.9(3) no
    N4 C17 C18 C23 . . . . 130.7(2) no
    C24 C17 C18 C19 . . . . 76.1(3) no
    C19 C18 C23 C22 . . . . 0.6(4) no
    C17 C18 C23 C22 . . . . -178.6(3) no
    C17 C18 C19 C20 . . . . 178.2(3) no
    C23 C18 C19 C20 . . . . -0.9(4) no
    C18 C19 C20 C21 . . . . 0.7(5) no
    C19 C20 C21 C22 . . . . -0.1(5) no
    C20 C21 C22 C23 . . . . -0.2(5) no
    C21 C22 C23 C18 . . . . 0.0(5) no
    C17 C24 C25 C26 . . . . -179.4(2) no
    C25 C24 C29 C28 . . . . 0.7(4) no
    C29 C24 C25 C26 . . . . 0.3(4) no
    C17 C24 C29 C28 . . . . -179.5(2) no
    C24 C25 C26 C27 . . . . -1.0(4) no
    C25 C26 C27 C28 . . . . 0.5(4) no
    C26 C27 C28 C29 . . . . 0.6(4) no
    C27 C28 C29 C24 . . . . -1.2(4) no
loop_
    _geom_hbond_atom_site_label_D
    _geom_hbond_atom_site_label_H
    _geom_hbond_atom_site_label_A
    _geom_hbond_site_symmetry_A
    _geom_hbond_distance_DH
    _geom_hbond_distance_HA
    _geom_hbond_distance_DA
    _geom_hbond_angle_DHA
    _geom_hbond_publ_flag
    C2 H2A O8 . 0.9700 2.4900 2.890(3) 105.00 y
    C6 H6B O9 . 0.9700 2.5600 2.965(3) 105.00 y
    C11 H11 O9 . 0.9300 2.5300 2.905(3) 104.00 y
data_global
_journal_date_recd_electronic     2007-12-10
_journal_date_accepted     2007-12-20
_journal_name_full     'Acta Crystallographica, Section E'
_journal_year     2008
_journal_volume     64
_journal_issue      2
_journal_page_first     o358
_journal_page_last     o358
_journal_paper_category     QO
_journal_coeditor_code     HG2365
_publ_contact_author_name     'Dr. K. S. Rangappa'
_publ_contact_author_address
;Department of Studies in Chemistry
Mansagangotri
University of Mysore
Mysore 570 006
India
;
_publ_contact_author_email     rangappaks@gmail.com
_publ_contact_author_fax     '+91 821 2412191'
_publ_contact_author_phone     '+91 821 2419661'
_publ_section_title
;
1-Benzhydryl-4-(4-chlorophenylsulfonyl)piperazine
;
loop_
    _publ_author_name
    _publ_author_address
    'Girish, H. R.'
;Department of Studies in Chemistry
Mansagangotri
University of Mysore
Mysore 570 006
India
;
    'Naveen, S.'
;Department of Studies in Physics
Mansagangotri
University of Mysore
Mysore 570 006
India
;
    'Vinaya, K.'
;Department of Studies in Chemistry
Mansagangotri
University of Mysore
Mysore 570 006
India
;
    'Sridhar, M. A.'
;Department of Studies in Physics
Mansagangotri
University of Mysore
Mysore 570 006
India
;
    'Shashidhara Prasad, J.'
;Department of Studies in Physics
Mansagangotri
University of Mysore
Mysore 570 006
India
;
    'Rangappa, K. S.'
;Department of Studies in Chemistry
Mansagangotri
University of Mysore
Mysore 570 006
India
;
