# Supplementary material for: 1-Benzhydryl-4-(4-chloro­phenyl­sulfonyl)piperazine
Source: Acta Crystallogr Sect E Struct Rep Online. 2008 Jan 4;64(Pt 2):o358. doi: 10.1107/S1600536807067888 (PMC2960354; doi:10.1107/S1600536807067888)
Supplement: Supplementary file 2 [file e-64-0o358-Isup2.hkl]

# 
# h,k,l, Fc-squared, Fo-squared, sigma(Fo-squared) and status flag 
# 
data_I
_shelx_title ' ps5' 
_shelx_refln_list_code          4 
_shelx_F_calc_maximum      199.57 
_exptl_crystal_F_000       896.00 
_reflns_d_resolution_high  0.8400 
 
loop_ 
 _symmetry_equiv_pos_as_xyz 
 'x, y, z' 
 '-x, y+1/2, -z+1/2' 
 '-x, -y, -z' 
 'x, -y-1/2, z-1/2' 
 
_cell_length_a     9.3920 
_cell_length_b    13.1140 
_cell_length_c    19.2250 
_cell_angle_alpha  90.000 
_cell_angle_beta  113.645 
_cell_angle_gamma  90.000 
 
_shelx_F_squared_multiplier     1.000 
 
loop_ 
 _refln_index_h 
 _refln_index_k 
 _refln_index_l 
 _refln_F_squared_calc 
 _refln_F_squared_meas 
 _refln_F_squared_sigma 
 _refln_observed_status 
   1   0   0        3.62       -0.12      0.12 o 
   2   0   0     5157.22     5403.62     84.97 o 
   3   0   0      824.47      773.31     14.27 o 
   4   0   0     1368.54     1164.32     21.44 o 
   6   0   0      110.88      105.55      4.21 o 
   7   0   0        0.05       -2.84      2.97 o 
   8   0   0      225.63      220.20      7.26 o 
   9   0   0      140.83      137.22      6.83 o 
  10   0   0        1.37        3.42      3.34 o 
   1   1   0      149.91       62.11      7.98 o 
   2   1   0      192.15      186.49      2.60 o 
   3   1   0     1972.83     1920.40     22.09 o 
   4   1   0     1119.11     1150.36     35.69 o 
   5   1   0       58.48       52.91      4.17 o 
   6   1   0      400.56      384.00      6.13 o 
   7   1   0       20.65       17.82      1.95 o 
   8   1   0        7.06       11.43      2.31 o 
   9   1   0      135.81      148.12      4.67 o 
  10   1   0        4.01        4.23      2.78 o 
   1   2   0     7508.34     8277.86    206.97 o 
   2   2   0    32900.67    32398.84    517.13 o 
   3   2   0      605.31      603.85      9.13 o 
   4   2   0       36.06       70.96      1.97 o 
   5   2   0       92.49       91.70      2.56 o 
   6   2   0       45.60       45.21      2.43 o 
   7   2   0      210.45      206.73      8.61 o 
   8   2   0       12.90       11.43      3.11 o 
   9   2   0        1.28        1.49      1.92 o 
  10   2   0        3.92        5.32      2.33 o 
   1   3   0     2760.77     2879.66     42.36 o 
   2   3   0     1038.13     1072.47     49.64 o 
   3   3   0       24.75       18.48      1.23 o 
   4   3   0      147.58      154.56      3.23 o 
   5   3   0     2118.11     2018.89     28.34 o 
   6   3   0      255.15      257.90      4.92 o 
   7   3   0     1722.28     1728.59     22.96 o 
   8   3   0       11.72       11.05      2.01 o 
   9   3   0        2.33        4.37      2.14 o 
  10   3   0        4.62        1.59      2.71 o 
   0   4   0      209.12      200.21      4.51 o 
   1   4   0     1953.79     1975.99     70.06 o 
   2   4   0      751.17      704.27     28.23 o 
   3   4   0      468.16      426.77     14.30 o 
   4   4   0      257.18      233.62      4.64 o 
   5   4   0       93.38       86.16      3.05 o 
   6   4   0       87.87       78.83      3.28 o 
   7   4   0      154.77      157.45      4.33 o 
   8   4   0        6.14        7.42      1.98 o 
   9   4   0       10.86       13.53      3.67 o 
   1   5   0      259.37      288.90      8.87 o 
   2   5   0      373.57      347.20     19.32 o 
   3   5   0     1218.03     1159.59     13.70 o 
   4   5   0      184.29      200.50      5.14 o 
   5   5   0      689.18      691.85      9.77 o 
   6   5   0       21.78       23.66      2.47 o 
   7   5   0      249.17      259.46     14.13 o 
   8   5   0      169.11      167.21      5.46 o 
   9   5   0       39.09       43.87      3.81 o 
   0   6   0      605.97      589.65     12.34 o 
   1   6   0       60.93       71.42      2.39 o 
   2   6   0     1291.51     1263.89     42.81 o 
   3   6   0       99.01      112.85      5.94 o 
   4   6   0       38.57       39.96      1.92 o 
   5   6   0        3.49        4.41      1.41 o 
   6   6   0      322.47      308.84      6.06 o 
   7   6   0        6.00        7.14      2.05 o 
   8   6   0       45.11       41.17      5.61 o 
   9   6   0       23.94       22.17      2.95 o 
   1   7   0     1585.47     1727.65     28.79 o 
   2   7   0        0.01       -0.11      0.53 o 
   3   7   0      247.49      221.65      5.17 o 
   4   7   0      225.14      208.46      4.39 o 
   5   7   0       18.34       19.90      2.20 o 
   6   7   0       17.36       22.41      2.41 o 
   7   7   0       38.98       44.26      7.80 o 
   8   7   0       12.46        7.04      2.82 o 
   9   7   0       27.67       22.52      3.69 o 
   0   8   0      547.63      517.79     11.86 o 
   1   8   0       12.14       11.62      1.63 o 
   2   8   0      190.73      181.04      4.35 o 
   3   8   0        4.13        2.41      1.43 o 
   4   8   0      470.99      506.00      9.54 o 
   5   8   0      384.05      423.84      9.02 o 
   6   8   0        1.69        4.76      1.84 o 
   7   8   0       71.07       71.59      3.52 o 
   8   8   0        0.65        4.07      2.16 o 
   1   9   0      134.99      154.85      3.94 o 
   2   9   0       34.68       37.19      2.14 o 
   3   9   0       67.52       69.39      5.25 o 
   4   9   0        9.36        6.11      1.76 o 
   5   9   0       88.77       82.74      3.31 o 
   6   9   0       78.62       63.44      4.98 o 
   7   9   0        0.82       -0.31      1.95 o 
   8   9   0        3.34        5.95      3.11 o 
   0  10   0      228.87      244.40      7.65 o 
   1  10   0      152.11      150.93      4.16 o 
   2  10   0      348.84      358.45      6.87 o 
   3  10   0       54.17       56.57      3.29 o 
   4  10   0      603.03      682.02     38.28 o 
   5  10   0        4.26        3.26      3.00 o 
   6  10   0       17.62       12.97      2.06 o 
   7  10   0       10.24        8.45      2.83 o 
   1  11   0       80.21       76.13      5.87 o 
   2  11   0       17.51       16.64      2.54 o 
   3  11   0      185.14      183.35      5.84 o 
   4  11   0       23.42       20.55      2.26 o 
   5  11   0        1.02        5.30      1.69 o 
   6  11   0        6.01       -0.08      2.91 o 
   7  11   0       32.54       35.17      3.17 o 
   0  12   0        0.28        0.45      2.63 o 
   1  12   0      135.08      140.92      6.00 o 
   2  12   0       11.84        6.16      2.20 o 
   3  12   0       80.87       77.72      4.18 o 
   4  12   0       19.29       19.64      5.04 o 
   5  12   0        0.02       -1.73      1.73 o 
   6  12   0        2.29        2.12      2.02 o 
   1  13   0       26.59       32.54      4.49 o 
   2  13   0       21.69       24.99      3.22 o 
   3  13   0      165.53      194.39      9.87 o 
   4  13   0       13.14       10.27      4.06 o 
   5  13   0       37.18       39.90      8.10 o 
   0  14   0       13.34       13.60      7.76 o 
   1  14   0        0.38       -0.34      1.78 o 
   2  14   0       17.49        8.35      3.53 o 
   3  14   0       35.84       38.17      4.37 o 
   4  14   0       31.65       33.74      4.24 o 
   1  15   0       26.71       23.57      5.56 o 
   2  15   0        1.76        0.48      1.96 o 
 -10   1   1        0.38        4.73      4.05 o 
  -9   1   1       14.44       13.89      4.65 o 
  -8   1   1      237.58      247.04      8.93 o 
  -7   1   1       43.39       44.02      2.40 o 
  -6   1   1      879.28      796.44     25.00 o 
  -5   1   1     1016.36      966.49     12.08 o 
  -4   1   1    10591.01    10835.74    174.21 o 
  -3   1   1      747.99      701.36      8.70 o 
  -2   1   1    23209.25    23739.75    776.78 o 
  -1   1   1     1708.99      815.08     26.04 o 
   1   1   1      960.29      752.68      8.91 o 
   2   1   1     1102.59     1041.97     12.38 o 
   3   1   1      686.12      692.82     11.57 o 
   4   1   1      718.82      688.69      8.57 o 
   5   1   1       30.19       29.24      3.64 o 
   6   1   1       55.84       50.60      2.41 o 
   7   1   1        0.39        0.31      1.70 o 
   8   1   1      309.01      329.34     13.89 o 
   9   1   1       14.94       17.54      2.70 o 
  10   1   1       19.86       30.75      6.51 o 
 -10   2   1        3.19        2.05      3.22 o 
  -9   2   1       14.52       12.30      2.94 o 
  -8   2   1      149.67      142.97      4.13 o 
  -7   2   1       54.32       60.80      4.84 o 
  -6   2   1      499.74      513.63     10.41 o 
  -5   2   1      110.70      105.56      4.29 o 
  -4   2   1     1996.58     2105.62     22.96 o 
  -3   2   1      737.15      616.68      7.30 o 
  -2   2   1     6041.87     6149.10    237.74 o 
  -1   2   1      810.61      681.10      7.96 o 
   0   2   1       10.91        9.40      1.83 o 
   1   2   1    39827.46    52253.95   1284.55 o 
   2   2   1       72.96       97.74      1.87 o 
   3   2   1       54.56       32.03      1.20 o 
   4   2   1      389.29      369.32     15.55 o 
   5   2   1      666.31      593.21     17.69 o 
   6   2   1        4.79        9.59      1.68 o 
   7   2   1      333.38      322.48      8.08 o 
   8   2   1       43.41       40.26      2.86 o 
   9   2   1        0.01       -4.62      4.62 o 
 -10   3   1        2.58        4.51      2.83 o 
  -9   3   1       11.48        7.04      2.04 o 
  -8   3   1       24.19       21.00      2.22 o 
  -7   3   1       45.10       46.18      2.91 o 
  -6   3   1      592.41      591.68      8.45 o 
  -5   3   1        4.05        2.73      1.33 o 
  -4   3   1     1007.14      923.29     13.58 o 
  -3   3   1     5528.33     5749.84     70.07 o 
  -2   3   1      100.82       88.33      4.71 o 
  -1   3   1       14.18       19.41      0.88 o 
   0   3   1     1571.70     1542.66     21.49 o 
   1   3   1     2201.75     2118.35     39.69 o 
   2   3   1      102.82      102.93      2.45 o 
   3   3   1     1678.01     1617.71     17.75 o 
   4   3   1     1919.58     1962.88     32.33 o 
   5   3   1       65.14       57.94      4.19 o 
   6   3   1      389.47      384.84     18.73 o 
   7   3   1      308.53      304.03      7.07 o 
   8   3   1       16.85       13.66      2.11 o 
   9   3   1       16.44       12.77      2.71 o 
 -10   4   1       15.32       17.01      3.01 o 
  -9   4   1       22.15       23.41      2.75 o 
  -8   4   1        0.02        1.21      3.44 o 
  -7   4   1       22.68       24.53      2.78 o 
  -6   4   1      119.20      115.79      4.01 o 
  -5   4   1      402.29      378.66     12.33 o 
  -4   4   1        5.04        5.99      1.30 o 
  -3   4   1     1223.42     1193.16     17.71 o 
  -2   4   1      322.89      271.31      5.87 o 
  -1   4   1     3765.86     3584.84     72.36 o 
   0   4   1      168.13      143.45      2.98 o 
   1   4   1     3697.57     3569.88     48.64 o 
   2   4   1      127.34      102.52      3.95 o 
   3   4   1    10671.53    10905.64    162.32 o 
   4   4   1      188.83      166.29      9.35 o 
   5   4   1     1106.32     1012.89     19.04 o 
   6   4   1      740.36      727.36     10.27 o 
   7   4   1       17.23       22.55      2.42 o 
   8   4   1        0.01        0.36      1.86 o 
   9   4   1       88.24       92.67      3.96 o 
  -9   5   1        1.21        3.62      2.37 o 
  -8   5   1       17.45       20.52      2.52 o 
  -7   5   1       61.52       67.62      6.94 o 
  -6   5   1      202.25      212.46      4.61 o 
  -5   5   1        9.06        8.29      1.93 o 
  -4   5   1       11.36       20.86      5.03 o 
  -3   5   1       78.95       75.02      3.31 o 
  -2   5   1      762.11      763.35     12.83 o 
  -1   5   1     1681.41     1680.05     31.00 o 
   0   5   1      138.10      129.47      3.02 o 
   1   5   1       25.43       20.20      1.18 o 
   2   5   1     1799.25     1927.60     43.69 o 
   3   5   1     2078.04     2208.94     26.01 o 
   4   5   1       66.62       84.17     11.37 o 
   5   5   1      316.96      314.69      6.36 o 
   6   5   1       58.91       60.93      4.06 o 
   7   5   1       23.40       12.29      4.65 o 
   8   5   1       58.28       63.37      3.96 o 
   9   5   1        0.66        5.57      2.69 o 
  -9   6   1        3.21        6.05      2.44 o 
  -8   6   1        0.60        4.40      2.54 o 
  -7   6   1        1.25        0.84      1.78 o 
  -6   6   1      110.75      104.35      3.39 o 
  -5   6   1        0.93        1.09      1.25 o 
  -4   6   1       50.78       56.39      2.16 o 
  -3   6   1      336.88      277.58      5.50 o 
  -2   6   1       35.44       43.08      1.86 o 
  -1   6   1     6194.47     6410.28    229.40 o 
   0   6   1      100.88      103.05      9.21 o 
   1   6   1      981.29      946.36     12.00 o 
   2   6   1       53.26       51.88      2.22 o 
   3   6   1     1241.40     1133.38     19.85 o 
   4   6   1      222.34      238.25      4.51 o 
   5   6   1      198.90      173.84      8.71 o 
   6   6   1       20.05       17.78      2.66 o 
   7   6   1      336.25      363.03      7.35 o 
   8   6   1        9.81        5.95      3.40 o 
   9   6   1       32.08       27.09      3.56 o 
  -9   7   1        6.67        7.20      2.66 o 
  -8   7   1       97.58      108.50     10.19 o 
  -7   7   1        9.61        8.41      2.00 o 
  -6   7   1      296.28      296.92      5.94 o 
  -5   7   1       29.76       27.10      2.14 o 
  -4   7   1      223.17      233.42      4.62 o 
  -3   7   1      518.80      574.35     16.41 o 
  -2   7   1      314.92      296.31     10.95 o 
  -1   7   1        6.86        8.24      1.20 o 
   0   7   1       22.31       16.24      1.33 o 
   1   7   1      245.94      258.47      4.75 o 
   2   7   1        3.83        4.24      4.01 o 
   3   7   1      130.87      143.33      4.15 o 
   4   7   1        0.05       -0.64      4.03 o 
   5   7   1        1.86        3.49      2.04 o 
   6   7   1      583.31      635.27     24.43 o 
   7   7   1        0.00       -1.70      4.09 o 
   8   7   1       59.55       64.48      4.21 o 
  -8   8   1        2.82        4.76      5.01 o 
  -7   8   1        3.91        4.47      2.68 o 
  -6   8   1        0.56        2.41      4.78 o 
  -5   8   1       79.98       85.55      8.73 o 
  -4   8   1      284.56      284.21      5.37 o 
  -3   8   1       12.51        8.93      1.64 o 
  -2   8   1       69.50       57.40      2.32 o 
  -1   8   1       57.16       64.32      2.96 o 
   0   8   1      495.26      508.95      9.44 o 
   1   8   1      149.45      128.94      3.35 o 
   2   8   1      182.49      193.29      7.56 o 
   3   8   1       36.73       34.69      1.92 o 
   4   8   1       72.10       68.15      4.82 o 
   5   8   1      679.87      763.09     11.77 o 
   6   8   1       42.85       41.36      3.14 o 
   7   8   1       36.63       35.81      3.12 o 
   8   8   1        0.04        0.68      2.25 o 
  -8   9   1       81.60       99.42      4.54 o 
  -7   9   1        0.73        0.02      3.64 o 
  -6   9   1      189.42      216.02      5.89 o 
  -5   9   1       56.70       57.43      3.12 o 
  -4   9   1      100.86      100.12      3.32 o 
  -3   9   1        0.21        1.37      1.33 o 
  -2   9   1       36.55       32.41      2.06 o 
  -1   9   1       28.68       35.74      2.12 o 
   0   9   1      645.55      704.49     10.27 o 
   1   9   1       24.62       23.87      2.17 o 
   2   9   1        0.69       -1.29      1.29 o 
   3   9   1      100.40      106.13      3.32 o 
   4   9   1      142.48      132.96      4.68 o 
   5   9   1        0.15        0.53      2.32 o 
   6   9   1       64.96       67.44      6.77 o 
   7   9   1        0.26        1.03      2.35 o 
   8   9   1       98.93      123.40      5.21 o 
  -8  10   1        6.51       13.75      3.02 o 
  -7  10   1       38.42       28.98      2.76 o 
  -6  10   1       18.05       11.88      2.13 o 
  -5  10   1       47.05       39.31      2.52 o 
  -4  10   1       91.50       95.12      6.65 o 
  -3  10   1      243.62      262.44      8.31 o 
  -2  10   1      131.54      136.28      4.08 o 
  -1  10   1      371.34      395.17     12.98 o 
   0  10   1      169.43      185.71      5.33 o 
   1  10   1      281.23      293.62      6.00 o 
   2  10   1      114.32      110.80      3.75 o 
   3  10   1        1.35       -1.14      1.87 o 
   4  10   1      158.26      171.12      5.17 o 
   5  10   1       62.14       74.22      5.18 o 
   6  10   1       27.99       23.71      5.18 o 
   7  10   1        6.71       15.12      2.77 o 
  -7  11   1        9.93        6.81      2.89 o 
  -6  11   1        1.23       -0.36      2.48 o 
  -5  11   1        0.63        0.65      1.53 o 
  -4  11   1       69.77       80.22      3.38 o 
  -3  11   1      394.42      421.79      8.14 o 
  -2  11   1      292.30      317.78      8.59 o 
  -1  11   1        8.28       11.16      2.02 o 
   0  11   1       11.80        6.08      1.85 o 
   1  11   1       72.54       74.82      3.89 o 
   2  11   1      117.71      114.19      5.40 o 
   3  11   1        4.51        4.87      2.33 o 
   4  11   1       23.43       20.45      4.08 o 
   5  11   1        0.13        4.79      1.72 o 
   6  11   1        3.15        4.48      2.04 o 
   7  11   1        0.04       -0.15      4.96 o 
  -6  12   1        2.49        8.27      4.61 o 
  -5  12   1        7.33        5.47      3.19 o 
  -4  12   1        1.85        0.36      2.05 o 
  -3  12   1        5.29        0.59      1.88 o 
  -2  12   1      247.47      286.26      9.18 o 
  -1  12   1      497.71      555.43     13.80 o 
   0  12   1       16.54       13.75      2.46 o 
   1  12   1      216.93      263.70      6.51 o 
   2  12   1        4.19        4.55      1.93 o 
   3  12   1       47.16       50.34      4.27 o 
   4  12   1        0.19       -1.27      1.43 o 
   5  12   1       32.14       29.82      2.62 o 
   6  12   1        6.85        5.81      2.49 o 
  -5  13   1       14.65       16.93      5.28 o 
  -4  13   1        1.09        4.33      3.31 o 
  -3  13   1        3.28        6.50      2.33 o 
  -2  13   1       22.18       16.63      2.43 o 
  -1  13   1        2.35        8.60      6.17 o 
   0  13   1       12.20        7.28      2.69 o 
   1  13   1       15.19       10.28      2.47 o 
   2  13   1        0.06       -1.34      2.04 o 
   3  13   1       20.04       11.45      3.20 o 
   4  13   1        0.20       -1.31      3.09 o 
   5  13   1        1.40        1.34      3.84 o 
  -4  14   1        0.45        0.17      2.24 o 
  -3  14   1       88.97       87.18      4.74 o 
  -2  14   1        0.44       -0.18      2.69 o 
  -1  14   1        4.19        1.31      1.93 o 
   0  14   1        0.00        1.94      1.76 o 
   1  14   1       58.15       52.67      3.33 o 
   2  14   1        2.00        5.07      2.41 o 
   3  14   1       17.12       16.18      4.47 o 
   4  14   1        4.36        4.33      2.07 o 
  -2  15   1        2.94        2.90      2.03 o 
  -1  15   1        7.13        2.05      2.51 o 
   0  15   1        3.13       -1.14      1.83 o 
   1  15   1        0.02       -0.68      2.70 o 
   2  15   1       23.69       21.32      3.47 o 
 -10   0   2      134.62      145.80     10.08 o 
  -9   0   2        4.93        6.74      4.09 o 
  -8   0   2        0.43       -0.62      2.17 o 
  -7   0   2      296.28      275.58      7.34 o 
  -6   0   2     4270.80     4470.58     70.77 o 
  -5   0   2      221.66      228.10      5.48 o 
  -4   0   2      302.64      326.13      6.58 o 
  -3   0   2     1072.63      902.62     14.56 o 
  -2   0   2     8387.45     8777.29    139.78 o 
   0   0   2    10692.41      344.70     90.28 o 
   1   0   2    11352.51    13447.91    313.41 o 
   2   0   2      884.32      786.40     12.65 o 
   3   0   2      460.28      452.94      8.11 o 
   4   0   2       18.01       11.08      1.47 o 
   5   0   2       38.82       46.16      2.68 o 
   6   0   2     1730.54     1779.92     29.09 o 
   7   0   2      746.65      756.07     15.25 o 
   8   0   2      215.46      240.94      8.56 o 
   9   0   2       59.41       69.10      5.37 o 
 -10   1   2       57.92       61.65      7.87 o 
  -9   1   2        0.10        1.13      2.00 o 
  -8   1   2        3.03        0.83      1.78 o 
  -7   1   2      962.67     1002.29     12.81 o 
  -6   1   2        5.66        3.23      1.64 o 
  -5   1   2     1247.24     1369.97     31.18 o 
  -4   1   2      396.35      388.10      6.42 o 
  -3   1   2     1447.82     1295.28     25.52 o 
  -2   1   2      473.63      411.00      9.94 o 
   0   1   2       15.78       10.99      0.63 o 
   1   1   2     1496.27     1467.86     20.05 o 
   2   1   2     1657.72     1665.11     18.44 o 
   3   1   2      184.22      180.51      4.03 o 
   4   1   2      314.38      326.79      7.14 o 
   5   1   2      154.20      134.95      4.11 o 
   6   1   2      116.56      113.73      3.27 o 
   7   1   2       27.33       27.71      2.83 o 
   8   1   2        1.04        3.68      2.36 o 
   9   1   2       46.62       41.06      3.21 o 
 -10   2   2        0.35       -1.58      2.07 o 
  -9   2   2        1.72        1.55      2.27 o 
  -8   2   2      120.26      134.56      4.00 o 
  -7   2   2      227.30      228.39      6.68 o 
  -6   2   2      506.69      535.99      7.52 o 
  -5   2   2       18.31        9.35      1.22 o 
  -4   2   2       41.22       40.68      1.49 o 
  -3   2   2      141.06      151.32      2.87 o 
  -2   2   2     3747.06     3621.80     82.17 o 
  -1   2   2     2127.66     2086.77     24.12 o 
   0   2   2    20397.00    25519.59    581.98 o 
   1   2   2     1499.37     1490.49     24.50 o 
   2   2   2      857.95      790.36      8.94 o 
   3   2   2        2.69        1.92      0.61 o 
   4   2   2     4518.53     4632.38     51.54 o 
   5   2   2      114.21      112.97      4.28 o 
   6   2   2      206.28      183.26      9.10 o 
   7   2   2       12.09       15.51      2.21 o 
   8   2   2      103.07      104.27      3.81 o 
   9   2   2       28.76       38.40     10.86 o 
 -10   3   2        4.15        7.10      2.61 o 
  -9   3   2       31.54       38.20      3.00 o 
  -8   3   2      179.82      168.61      4.48 o 
  -7   3   2      581.30      562.18      8.49 o 
  -6   3   2      190.69      167.99      3.68 o 
  -5   3   2     1602.39     1454.46     23.42 o 
  -4   3   2      195.55      206.06      4.97 o 
  -3   3   2      673.55      596.75     28.65 o 
  -2   3   2     1023.36     1004.58     11.76 o 
  -1   3   2     2651.40     2552.29     51.07 o 
   0   3   2     3066.70     3210.61     47.25 o 
   1   3   2    31629.21    34785.46    924.14 o 
   2   3   2      183.13      188.97      3.47 o 
   3   3   2      288.54      263.24      4.08 o 
   4   3   2      597.42      551.64     22.95 o 
   5   3   2      751.97      757.07     11.64 o 
   6   3   2      501.00      491.39     12.16 o 
   7   3   2        0.66       -0.20      1.91 o 
   8   3   2        1.89        0.13      3.55 o 
   9   3   2       15.81       23.11      4.48 o 
 -10   4   2        7.82        4.92      6.30 o 
  -9   4   2        2.90       -1.20      2.30 o 
  -8   4   2       46.03       35.40      2.91 o 
  -7   4   2        5.76        1.80      2.21 o 
  -6   4   2       22.34       18.84      3.92 o 
  -5   4   2      133.48      143.32      4.86 o 
  -4   4   2      682.10      698.14     22.36 o 
  -3   4   2      912.57      889.80     19.23 o 
  -2   4   2       11.02       10.00      0.81 o 
  -1   4   2      239.64      219.67      3.40 o 
   0   4   2      458.35      417.63     12.20 o 
   1   4   2      847.12      866.45     16.24 o 
   2   4   2     2056.83     2046.46    106.45 o 
   3   4   2      435.59      413.62      8.39 o 
   4   4   2      260.48      294.72      4.79 o 
   5   4   2       11.40       14.16      2.17 o 
   6   4   2       47.96       41.67      2.80 o 
   7   4   2        0.97       -2.62      2.70 o 
   8   4   2       16.14       18.78      2.32 o 
   9   4   2        3.09        0.17      2.18 o 
 -10   5   2        0.48        0.49      2.20 o 
  -9   5   2       12.83       17.09      5.85 o 
  -8   5   2       41.90       50.79      4.80 o 
  -7   5   2      319.12      314.91      6.34 o 
  -6   5   2       18.41       15.10      1.79 o 
  -5   5   2     1073.42     1012.84     16.31 o 
  -4   5   2      176.02      193.48      4.97 o 
  -3   5   2     4963.43     5091.65     87.84 o 
  -2   5   2       27.65       30.20      1.38 o 
  -1   5   2     2967.86     2884.02     42.07 o 
   0   5   2       92.39       88.81      2.53 o 
   1   5   2     1621.37     1538.79     39.42 o 
   2   5   2      746.92      842.86     33.89 o 
   3   5   2       88.63       57.17      2.11 o 
   4   5   2       14.05       11.14      1.77 o 
   5   5   2       46.89       45.94      2.55 o 
   6   5   2        5.34        2.34      2.39 o 
   7   5   2      494.49      490.41      9.96 o 
   8   5   2       25.92       20.98      2.80 o 
   9   5   2       18.54       21.79      3.24 o 
  -9   6   2       16.25       15.03      3.03 o 
  -8   6   2        6.42        6.67      2.31 o 
  -7   6   2       23.82       22.97      2.64 o 
  -6   6   2      237.95      236.62      8.90 o 
  -5   6   2      147.62      137.93      4.08 o 
  -4   6   2      128.52      130.51      3.10 o 
  -3   6   2       82.78       93.07      2.81 o 
  -2   6   2     2432.40     2422.44     44.66 o 
  -1   6   2       19.69       17.64      2.34 o 
   0   6   2        6.08        9.86      1.05 o 
   1   6   2      417.41      391.54      6.20 o 
   2   6   2      465.91      488.87      7.70 o 
   3   6   2      169.54      194.02     10.60 o 
   4   6   2      339.57      365.65      6.91 o 
   5   6   2      225.50      214.96      4.89 o 
   6   6   2      392.99      370.51     14.75 o 
   7   6   2      111.27      113.87      7.50 o 
   8   6   2        0.69        7.98      2.57 o 
   9   6   2       22.16       28.03      3.75 o 
  -9   7   2        0.06        4.43      2.62 o 
  -8   7   2        0.00        0.51      2.30 o 
  -7   7   2       20.11       17.58      2.17 o 
  -6   7   2       12.89       10.26      1.81 o 
  -5   7   2      308.80      285.13      5.35 o 
  -4   7   2        2.15        2.33      2.33 o 
  -3   7   2      356.56      319.21      6.18 o 
  -2   7   2        1.72        0.76      0.85 o 
  -1   7   2      451.90      503.49      7.53 o 
   0   7   2        9.66        4.40      1.37 o 
   1   7   2      517.56      507.74      8.93 o 
   2   7   2        4.70        5.16      1.48 o 
   3   7   2      207.16      204.38      5.17 o 
   4   7   2        4.25        4.56      1.47 o 
   5   7   2      100.29       92.59      3.61 o 
   6   7   2       20.91       20.30      2.25 o 
   7   7   2      146.09      155.98      4.97 o 
   8   7   2        0.12       -1.57      3.22 o 
  -9   8   2        5.07        4.29      2.45 o 
  -8   8   2       13.88       17.35      2.48 o 
  -7   8   2       20.27       25.23      5.56 o 
  -6   8   2       48.99       43.82      2.74 o 
  -5   8   2        1.33        6.08      2.33 o 
  -4   8   2      122.71      131.62      8.96 o 
  -3   8   2        0.01        2.37      1.23 o 
  -2   8   2        7.09        4.72      1.12 o 
  -1   8   2      178.56      175.83      6.79 o 
   0   8   2     2280.34     2344.41     28.29 o 
   1   8   2       19.56       21.37      1.95 o 
   2   8   2      767.51      766.71     12.61 o 
   3   8   2        6.73        6.28      1.33 o 
   4   8   2     2561.87     2670.05     90.46 o 
   5   8   2        0.00        0.29      3.06 o 
   6   8   2       37.55       43.39      4.37 o 
   7   8   2        1.05        3.83      3.80 o 
   8   8   2      118.49      115.05      5.07 o 
  -8   9   2        9.21        8.55      2.45 o 
  -7   9   2       40.40       44.97      2.94 o 
  -6   9   2       12.29       12.22      1.95 o 
  -5   9   2      464.97      468.68     29.93 o 
  -4   9   2       13.53       14.61      2.24 o 
  -3   9   2      125.21      129.03      3.61 o 
  -2   9   2       29.16       18.32      1.79 o 
  -1   9   2      140.01      150.93      4.46 o 
   0   9   2       20.65       19.42      1.88 o 
   1   9   2       21.06       22.19      3.77 o 
   2   9   2       18.88       13.26      1.96 o 
   3   9   2        7.78        6.40      1.79 o 
   4   9   2      270.55      265.54     19.42 o 
   5   9   2        0.25        3.67      4.68 o 
   6   9   2        1.05       -2.18      2.18 o 
   7   9   2        9.34        8.79      4.34 o 
  -8  10   2       12.19        8.88      2.73 o 
  -7  10   2       97.38       94.90      3.92 o 
  -6  10   2        2.01        3.29      1.90 o 
  -5  10   2       23.80       27.82      5.13 o 
  -4  10   2        7.22        7.65      2.07 o 
  -3  10   2      133.73      153.29      6.43 o 
  -2  10   2      378.41      405.98      7.54 o 
  -1  10   2        3.09        3.45      1.84 o 
   0  10   2      366.02      388.47      7.13 o 
   1  10   2       81.31       84.68      3.23 o 
   2  10   2      345.84      389.72      8.64 o 
   3  10   2      394.54      416.54      7.47 o 
   4  10   2        3.31        4.42      1.64 o 
   5  10   2        1.81        2.12      2.61 o 
   6  10   2       81.04       77.47      3.96 o 
   7  10   2        1.39        6.29      2.59 o 
  -7  11   2       21.30       23.19      3.18 o 
  -6  11   2       16.65       16.73      9.48 o 
  -5  11   2       37.46       50.37      5.99 o 
  -4  11   2        2.70        0.27      3.93 o 
  -3  11   2      525.19      565.19     12.79 o 
  -2  11   2       54.88       56.56      7.91 o 
  -1  11   2       22.73       16.64      2.54 o 
   0  11   2       24.97       27.68      2.34 o 
   1  11   2        2.23        2.57      1.65 o 
   2  11   2       12.58        7.72      2.16 o 
   3  11   2       57.12       50.80      2.86 o 
   4  11   2        0.02        1.56      1.56 o 
   5  11   2        4.85        5.83      4.26 o 
   6  11   2        1.07       -0.90      1.97 o 
  -6  12   2       17.79       13.78      2.37 o 
  -5  12   2       54.61       52.28      8.50 o 
  -4  12   2        9.50        5.65      4.37 o 
  -3  12   2       74.70       70.84      3.54 o 
  -2  12   2        2.83       -0.29      2.08 o 
  -1  12   2       27.42       27.27      2.70 o 
   0  12   2       97.49       85.62      3.78 o 
   1  12   2       18.33       18.23      5.82 o 
   2  12   2       85.51       96.67      4.50 o 
   3  12   2        1.59        5.22      1.76 o 
   4  12   2       39.93       32.26      5.77 o 
   5  12   2        0.01        0.28      1.84 o 
   6  12   2        1.01        2.75      1.91 o 
  -5  13   2       21.08       22.18      2.67 o 
  -4  13   2       72.79       72.31      4.26 o 
  -3  13   2      184.64      203.31      6.84 o 
  -2  13   2       91.32       88.24      9.80 o 
  -1  13   2       43.51       48.66      5.60 o 
   0  13   2        0.00        1.24      1.92 o 
   1  13   2        1.41        1.45      1.66 o 
   2  13   2       21.81       25.05      5.30 o 
   3  13   2        5.69        4.90      1.78 o 
   4  13   2        0.38        8.33      4.08 o 
   5  13   2        0.77        2.11      1.84 o 
  -4  14   2       13.72        2.87      3.94 o 
  -3  14   2        6.77        1.27      1.99 o 
  -2  14   2       15.56       20.18      6.67 o 
  -1  14   2        8.03        6.36      1.94 o 
   0  14   2        3.25        2.44      1.71 o 
   1  14   2        1.06        0.96      2.80 o 
   2  14   2       81.75       79.29      5.99 o 
   3  14   2       22.03       26.12      8.37 o 
   4  14   2        0.33       -1.57      5.58 o 
  -3  15   2       14.73        8.99      5.24 o 
  -2  15   2        7.30        7.96      2.27 o 
  -1  15   2        2.25        3.50      3.01 o 
   0  15   2       18.97        5.75      2.10 o 
   1  15   2        1.70        6.34      2.14 o 
   2  15   2       21.20       20.32      3.41 o 
 -10   1   3       13.03       10.16      3.57 o 
  -9   1   3       51.86       50.82      2.86 o 
  -8   1   3       77.19       79.34      7.43 o 
  -7   1   3       41.84       35.58      6.26 o 
  -6   1   3     1025.37      995.32     12.26 o 
  -5   1   3     1089.16     1120.25     16.20 o 
  -4   1   3     1806.66     1658.56     19.13 o 
  -3   1   3      112.86      129.08      2.43 o 
  -2   1   3     9515.53    10232.47    227.89 o 
  -1   1   3       46.33       48.87      1.67 o 
   0   1   3     1477.27     1552.04     19.38 o 
   1   1   3      206.70      226.61      3.04 o 
   2   1   3     6284.06     6399.93     77.92 o 
   3   1   3       17.52       18.87      2.12 o 
   4   1   3      148.29      124.60      2.74 o 
   5   1   3      240.16      264.66      4.81 o 
   6   1   3       19.93       22.16      2.09 o 
   7   1   3       93.45      100.06      3.67 o 
   8   1   3       13.10       16.84      3.07 o 
   9   1   3        0.93        4.73      3.92 o 
 -10   2   3       11.36       13.59      2.42 o 
  -9   2   3      137.55      148.56      9.12 o 
  -8   2   3        0.84        6.89      3.44 o 
  -7   2   3      300.61      307.01      9.27 o 
  -6   2   3       59.90       62.11      2.44 o 
  -5   2   3     1991.86     2003.20     40.59 o 
  -4   2   3       23.66       26.00      2.60 o 
  -3   2   3      215.73      204.76      4.43 o 
  -2   2   3      561.10      503.32     12.02 o 
  -1   2   3      617.60      551.64     10.37 o 
   0   2   3       14.06       12.39      0.84 o 
   1   2   3    25413.82    29418.19    361.19 o 
   2   2   3      786.36      811.08     12.26 o 
   3   2   3      232.78      232.98      3.75 o 
   4   2   3       25.81       20.36      2.86 o 
   5   2   3      956.79      931.50     11.85 o 
   6   2   3        8.80        7.63      2.35 o 
   7   2   3      346.20      341.80      7.72 o 
   8   2   3       84.77       74.97      3.52 o 
   9   2   3       35.86       46.99      3.24 o 
 -10   3   3        2.06        6.56      2.47 o 
  -9   3   3        1.34        0.23      4.26 o 
  -8   3   3       96.65       89.67      3.94 o 
  -7   3   3       67.04       73.26      4.49 o 
  -6   3   3       74.75       69.96      4.23 o 
  -5   3   3       34.79       39.07      2.36 o 
  -4   3   3     3703.28     3776.56     49.51 o 
  -3   3   3      485.71      471.05      6.95 o 
  -2   3   3     1669.32     1680.42     18.71 o 
  -1   3   3      442.26      424.06      5.91 o 
   0   3   3      542.57      481.50      7.00 o 
   1   3   3     1624.16     1550.49     68.15 o 
   2   3   3     1753.51     1778.18     19.89 o 
   3   3   3       11.17       12.48      1.92 o 
   4   3   3      241.20      230.82      4.15 o 
   5   3   3        0.38        0.42      1.20 o 
   6   3   3       95.22       87.11      3.12 o 
   7   3   3       31.93       27.61      2.54 o 
   8   3   3        1.10        2.42      1.90 o 
   9   3   3        0.47        0.14      0.61 o 
 -10   4   3        0.47       -0.76      3.88 o 
  -9   4   3        1.05        1.87      1.89 o 
  -8   4   3        7.39       15.70      2.78 o 
  -7   4   3     1011.19     1035.88     15.33 o 
  -6   4   3      313.46      316.67      5.57 o 
  -5   4   3      327.69      354.23      8.88 o 
  -4   4   3        6.21        9.78      1.02 o 
  -3   4   3      756.59      753.90     11.90 o 
  -2   4   3      941.21      933.06     13.78 o 
  -1   4   3     2329.27     2238.97     26.01 o 
   0   4   3      378.94      379.79      5.03 o 
   1   4   3        1.84        8.80      0.84 o 
   2   4   3      406.06      378.67     11.63 o 
   3   4   3     3675.28     3530.34     37.93 o 
   4   4   3       45.63       36.34      2.44 o 
   5   4   3      723.88      709.22     12.64 o 
   6   4   3       44.44       45.59      2.55 o 
   7   4   3      633.07      648.71     19.75 o 
   8   4   3        3.17        1.77      2.48 o 
   9   4   3        9.75       10.88      3.32 o 
 -10   5   3        4.71        4.75      2.61 o 
  -9   5   3        0.01        1.80      1.85 o 
  -8   5   3        0.89        4.86      1.91 o 
  -7   5   3      110.55       95.10      4.58 o 
  -6   5   3      609.66      616.44     10.62 o 
  -5   5   3       16.84       15.95      1.56 o 
  -4   5   3       17.37       19.78      1.28 o 
  -3   5   3     1364.35     1474.88     17.46 o 
  -2   5   3        0.07        0.07      0.57 o 
  -1   5   3      496.77      467.88      6.31 o 
   0   5   3      100.00       98.83      2.22 o 
   1   5   3     1863.82     1949.71     44.70 o 
   2   5   3     4229.22     4433.74     49.58 o 
   3   5   3      336.08      373.31     16.49 o 
   4   5   3        0.29       -0.10      1.52 o 
   5   5   3       31.63       26.18      4.38 o 
   6   5   3      690.87      711.47     10.45 o 
   7   5   3       69.33       60.71      4.40 o 
   8   5   3       14.36        8.36      2.65 o 
   9   5   3        0.10        0.38      2.59 o 
  -9   6   3       98.14      103.93      6.12 o 
  -8   6   3       23.33       23.69      2.27 o 
  -7   6   3       56.09       53.37      2.69 o 
  -6   6   3       38.65       31.44      2.16 o 
  -5   6   3      349.93      339.22      6.69 o 
  -4   6   3      299.79      293.15     13.95 o 
  -3   6   3      120.27      130.81      4.14 o 
  -2   6   3        9.76        6.57      0.97 o 
  -1   6   3      283.25      251.76      4.25 o 
   0   6   3       70.87       84.40      2.29 o 
   1   6   3      289.11      210.94      7.98 o 
   2   6   3      145.10      159.16      3.65 o 
   3   6   3      492.82      475.35      7.00 o 
   4   6   3      229.96      215.55      4.54 o 
   5   6   3     2024.30     2047.03     27.94 o 
   6   6   3      241.07      229.91      8.68 o 
   7   6   3       17.87       19.28      2.78 o 
   8   6   3        0.88        3.63      2.94 o 
  -9   7   3       10.37        9.60      2.35 o 
  -8   7   3       54.18       55.61      3.21 o 
  -7   7   3      102.58      104.50      4.19 o 
  -6   7   3       25.48       25.34      2.19 o 
  -5   7   3       19.11       15.17      1.61 o 
  -4   7   3     1285.61     1269.28     49.25 o 
  -3   7   3       29.80       22.94      1.49 o 
  -2   7   3      328.02      310.54      6.33 o 
  -1   7   3        0.01        0.94      1.92 o 
   0   7   3     4397.98     5005.28     57.18 o 
   1   7   3        3.41        4.83      1.25 o 
   2   7   3      454.04      447.19      8.30 o 
   3   7   3      226.00      238.22      6.85 o 
   4   7   3        4.91        3.31      1.67 o 
   5   7   3      421.73      438.41      7.86 o 
   6   7   3        0.13        1.17      2.05 o 
   7   7   3        0.51        3.22      2.43 o 
   8   7   3       79.57       87.01      6.36 o 
  -9   8   3        4.48        3.33      2.32 o 
  -8   8   3       17.78       11.38      2.45 o 
  -7   8   3       36.21       35.76      2.78 o 
  -6   8   3      214.59      195.10      5.54 o 
  -5   8   3       92.79      100.83      9.85 o 
  -4   8   3      198.09      189.33      8.38 o 
  -3   8   3        4.80        3.17      1.14 o 
  -2   8   3       14.31       10.68      1.28 o 
  -1   8   3     1704.07     1799.80     22.92 o 
   0   8   3      650.02      657.13     18.33 o 
   1   8   3       29.30       25.27      1.67 o 
   2   8   3       65.65       56.61      2.53 o 
   3   8   3      257.26      247.64      4.91 o 
   4   8   3      252.38      276.78      5.85 o 
   5   8   3        0.12        1.61      1.62 o 
   6   8   3       34.47       27.26      2.54 o 
   7   8   3       16.85       17.04      2.47 o 
   8   8   3        0.00       -2.53      2.53 o 
  -8   9   3       29.60       30.73      2.79 o 
  -7   9   3        0.46        0.42      2.21 o 
  -6   9   3       73.42       81.27      4.62 o 
  -5   9   3        2.76        6.31      2.80 o 
  -4   9   3      100.59       87.98      6.04 o 
  -3   9   3       63.20       60.41      6.63 o 
  -2   9   3     1603.86     1723.84     24.63 o 
  -1   9   3      137.60      144.31      4.43 o 
   0   9   3     1014.87     1064.35     14.42 o 
   1   9   3      145.01      146.27      3.84 o 
   2   9   3      376.55      398.66     18.72 o 
   3   9   3        4.05        7.74      2.21 o 
   4   9   3       18.42       13.37      4.21 o 
   5   9   3        1.65        6.10      2.51 o 
   6   9   3        5.29        2.27      2.23 o 
   7   9   3        1.11        2.46      2.23 o 
  -8  10   3        3.02        5.55      2.43 o 
  -7  10   3       26.89       22.39      3.40 o 
  -6  10   3       15.88       16.99      2.24 o 
  -5  10   3        6.11       10.09      1.79 o 
  -4  10   3       81.23       76.73      3.57 o 
  -3  10   3        0.04        1.06      1.88 o 
  -2  10   3      689.99      782.23     27.52 o 
  -1  10   3       26.78       24.34      2.17 o 
   0  10   3       69.15       69.48      4.98 o 
   1  10   3      352.85      361.71      6.90 o 
   2  10   3       58.31       52.63      4.34 o 
   3  10   3       20.67       15.17      3.86 o 
   4  10   3        2.27        3.39      2.28 o 
   5  10   3        9.90       11.73      1.95 o 
   6  10   3        2.13        1.13      2.51 o 
   7  10   3       29.05       27.04      6.29 o 
  -7  11   3       18.64       19.95      2.69 o 
  -6  11   3        0.76        3.76      1.75 o 
  -5  11   3        0.89       -1.93      1.93 o 
  -4  11   3        0.01        0.37      1.83 o 
  -3  11   3       53.35       58.64      3.35 o 
  -2  11   3      285.67      335.18      7.96 o 
  -1  11   3       41.77       42.92      2.70 o 
   0  11   3        1.39        2.38      1.83 o 
   1  11   3       37.08       28.46      2.34 o 
   2  11   3        0.14       -1.27      2.00 o 
   3  11   3        0.91        2.76      1.51 o 
   4  11   3        0.00       -2.36      2.36 o 
   5  11   3        6.10        8.53      2.00 o 
   6  11   3        0.04        1.04      1.92 o 
  -7  12   3       41.55       55.91      4.24 o 
  -6  12   3        7.68        8.35      2.10 o 
  -5  12   3       14.75       17.49      2.49 o 
  -4  12   3        2.17        3.68      2.45 o 
  -3  12   3      111.00      119.63      4.24 o 
  -2  12   3        9.06       10.40      2.28 o 
  -1  12   3      101.80      104.07      4.41 o 
   0  12   3       31.17       31.81      2.66 o 
   1  12   3      136.57      135.66      8.91 o 
   2  12   3        9.55       10.28      5.10 o 
   3  12   3       65.33       70.21      3.14 o 
   4  12   3        4.44        3.51      1.66 o 
   5  12   3       66.31       79.45      7.73 o 
  -6  13   3        5.63        7.32      2.36 o 
  -5  13   3        9.49        8.52      2.26 o 
  -4  13   3        0.08        1.05      2.41 o 
  -3  13   3       29.46       29.47      2.89 o 
  -2  13   3       32.04       27.08      2.69 o 
  -1  13   3        1.71        3.32      3.38 o 
   0  13   3       16.71       15.61      6.42 o 
   1  13   3       64.80       71.61      3.64 o 
   2  13   3       15.60       15.34      3.16 o 
   3  13   3        0.60        3.00      2.05 o 
   4  13   3        0.00       -1.75      1.75 o 
  -4  14   3       29.15       28.34      3.81 o 
  -3  14   3        2.20        1.32      1.92 o 
  -2  14   3       15.96       11.81      2.51 o 
  -1  14   3        0.00       -1.15      3.10 o 
   0  14   3        0.05       -0.88      1.59 o 
   1  14   3        8.29        9.06      2.58 o 
   2  14   3        0.14        0.66      2.40 o 
   3  14   3       50.92       61.08     11.42 o 
  -3  15   3        0.99        6.34      2.44 o 
  -2  15   3        4.89        3.58      1.98 o 
  -1  15   3        3.54        3.58      2.70 o 
   0  15   3       27.97       22.82      3.43 o 
   1  15   3        4.19        2.55      3.50 o 
 -10   0   4       17.68       25.84      3.44 o 
  -9   0   4        9.83       11.67      2.85 o 
  -8   0   4      286.08      304.64      7.99 o 
  -7   0   4      165.62      174.34      5.41 o 
  -6   0   4      311.90      307.34      9.69 o 
  -5   0   4       34.51       45.09      3.07 o 
  -4   0   4     3456.25     3448.88     52.97 o 
  -3   0   4      751.04      590.19     10.51 o 
  -2   0   4     1190.79     1119.92     16.93 o 
  -1   0   4     1552.43     1486.11     23.71 o 
   0   0   4    11622.21    13569.15    227.84 o 
   1   0   4     9297.33    10441.93    230.93 o 
   2   0   4       39.03       40.59      1.71 o 
   3   0   4     1115.84     1147.88     19.01 o 
   4   0   4      747.09      718.72     13.22 o 
   5   0   4       15.30       11.03      2.09 o 
   6   0   4     1065.19     1050.92     19.09 o 
   7   0   4       14.57       16.87      3.88 o 
   8   0   4      629.90      658.45     15.02 o 
   9   0   4       42.97       42.27      4.60 o 
 -10   1   4       10.94        8.09      2.16 o 
  -9   1   4       43.24       37.89      3.00 o 
  -8   1   4        0.30       -1.49      1.49 o 
  -7   1   4        0.04       -1.11      1.29 o 
  -6   1   4        5.18        1.99      1.17 o 
  -5   1   4      200.21      182.66      3.24 o 
  -4   1   4      174.49      181.07      2.85 o 
  -3   1   4      714.82      667.06     10.30 o 
  -2   1   4      912.84      931.39     19.36 o 
  -1   1   4    39583.81    56978.30   1198.52 o 
   0   1   4      290.67      297.73      6.87 o 
   1   1   4     2863.66     2884.95     31.99 o 
   2   1   4      105.00       99.21      2.51 o 
   3   1   4      491.60      443.38      6.79 o 
   4   1   4        1.63        0.69      1.33 o 
   5   1   4      436.55      421.62      8.77 o 
   6   1   4      140.18      129.76      3.68 o 
   7   1   4       71.61       65.63      3.24 o 
   8   1   4        0.02       -0.53      2.50 o 
   9   1   4       18.10       17.86      3.39 o 
 -10   2   4       38.78       43.37      2.85 o 
  -9   2   4        0.05        1.57      2.26 o 
  -8   2   4      257.89      276.93      8.01 o 
  -7   2   4       26.81       17.72      3.49 o 
  -6   2   4     2141.15     2257.02     24.96 o 
  -5   2   4      103.78       83.00      3.15 o 
  -4   2   4        3.26        6.70      0.73 o 
  -3   2   4      163.75      161.02      3.22 o 
  -2   2   4     1674.33     1612.99     26.38 o 
  -1   2   4     1890.65     1709.92     34.03 o 
   0   2   4     7925.60     8871.24    209.27 o 
   1   2   4        0.72       -0.31      0.93 o 
   2   2   4      479.61      461.71      6.71 o 
   3   2   4      272.22      268.42      4.21 o 
   4   2   4      227.41      204.53      3.91 o 
   5   2   4        7.36       12.82      3.15 o 
   6   2   4      260.46      268.60      5.95 o 
   7   2   4       83.93       83.96      4.11 o 
   8   2   4       79.48       71.98      3.49 o 
   9   2   4        1.46        1.27      2.18 o 
 -10   3   4       14.10       16.56      5.16 o 
  -9   3   4       13.44       16.00      2.48 o 
  -8   3   4      243.15      229.19      5.92 o 
  -7   3   4      466.10      448.82     10.19 o 
  -6   3   4        0.99        0.62      1.33 o 
  -5   3   4        0.74        7.66      1.09 o 
  -4   3   4      319.21      306.76      7.17 o 
  -3   3   4     2099.00     2034.95     28.23 o 
  -2   3   4      295.72      305.53      5.38 o 
  -1   3   4     6405.80     6814.84     95.56 o 
   0   3   4      389.88      347.15      4.50 o 
   2   3   4     2532.12     2633.59     30.39 o 
   3   3   4      451.84      400.19     11.10 o 
   4   3   4      887.27      885.23     49.95 o 
   5   3   4      128.68      121.39      3.25 o 
   6   3   4      140.49      130.75      3.76 o 
   7   3   4       36.94       32.91      2.58 o 
   8   3   4       32.95       32.85      2.86 o 
   9   3   4        0.20        0.57      2.21 o 
 -10   4   4        0.55        2.71      1.98 o 
  -9   4   4       11.01       12.52      1.99 o 
  -8   4   4      162.20      136.60      6.68 o 
  -7   4   4       11.39        7.32      2.06 o 
  -6   4   4       97.95       83.59      2.70 o 
  -5   4   4       23.99       35.29      2.37 o 
  -4   4   4      182.37      165.90      3.11 o 
  -3   4   4       22.45       22.01      1.20 o 
  -2   4   4      138.20      130.77      4.47 o 
  -1   4   4      362.85      351.03      7.12 o 
   0   4   4      752.14      766.16     35.04 o 
   1   4   4      550.25      573.92     18.57 o 
   2   4   4     3485.95     3513.08     46.31 o 
   3   4   4       80.21       94.75      4.78 o 
   4   4   4        0.95       -1.12      1.12 o 
   5   4   4      670.09      642.90      9.37 o 
   6   4   4        5.61       10.89      2.04 o 
   7   4   4       88.92       87.43      4.04 o 
   8   4   4        3.03        2.22      2.60 o 
 -10   5   4       18.72       18.13      3.49 o 
  -9   5   4        0.25        4.91      3.01 o 
  -8   5   4       55.43       50.91      2.89 o 
  -7   5   4        1.01       -0.28      1.58 o 
  -6   5   4      150.26      134.13      3.59 o 
  -5   5   4      183.43      163.40      8.88 o 
  -4   5   4       90.57       99.87      2.92 o 
  -3   5   4     1405.84     1328.83     16.16 o 
  -2   5   4      150.22      141.16      3.19 o 
  -1   5   4      587.92      442.38      6.14 o 
   0   5   4      390.09      357.64     12.05 o 
   1   5   4     7416.87     8220.06     98.41 o 
   2   5   4      601.56      637.07     14.34 o 
   3   5   4     1294.11     1250.15     30.71 o 
   4   5   4      675.33      677.82     17.43 o 
   5   5   4      197.45      202.96      4.68 o 
   6   5   4      187.76      174.13      4.56 o 
   7   5   4        0.86        0.68      2.48 o 
   8   5   4       12.33       12.66      2.30 o 
 -10   6   4       14.26       19.58      2.59 o 
  -9   6   4        0.22        0.41      3.32 o 
  -8   6   4        0.08        3.27      1.70 o 
  -7   6   4       34.74       26.52      2.15 o 
  -6   6   4      371.00      383.81      9.54 o 
  -5   6   4       60.75       54.35      2.25 o 
  -4   6   4       12.80       10.93      1.31 o 
  -3   6   4      240.98      207.20      4.88 o 
  -2   6   4      872.65      951.18     12.52 o 
  -1   6   4       49.06       41.88      2.60 o 
   0   6   4       48.41       41.03      2.17 o 
   1   6   4       28.01       23.77      1.34 o 
   2   6   4       44.67       44.54      2.27 o 
   3   6   4      437.92      469.78     14.13 o 
   4   6   4     1374.01     1362.28     16.99 o 
   5   6   4        0.01       -2.36      2.39 o 
   6   6   4      136.87      132.32      7.25 o 
   7   6   4       67.22       62.68      4.03 o 
   8   6   4        4.51        9.09      2.70 o 
  -9   7   4       16.70       15.22      6.77 o 
  -8   7   4       31.81       35.34      7.07 o 
  -7   7   4       30.65       31.35      2.39 o 
  -6   7   4      138.23      147.86      3.97 o 
  -5   7   4      149.61      131.62      9.83 o 
  -4   7   4       81.16       90.67      3.10 o 
  -3   7   4       41.60       27.31      2.87 o 
  -2   7   4        8.65        3.00      0.89 o 
  -1   7   4       84.61       70.34      2.24 o 
   0   7   4       46.01       50.88      2.64 o 
   1   7   4     1002.15      997.28     60.81 o 
   2   7   4       27.01       34.49      1.99 o 
   3   7   4      130.58      129.74      3.37 o 
   4   7   4      135.79      126.59      3.69 o 
   5   7   4       35.57       35.10      2.46 o 
   6   7   4        2.97       -0.15      1.67 o 
   7   7   4        9.28        7.98      2.18 o 
   8   7   4        1.28        2.82      2.32 o 
  -9   8   4       10.11       14.70      2.64 o 
  -8   8   4       76.09       82.88      4.79 o 
  -7   8   4       21.86       22.50      8.53 o 
  -6   8   4      302.52      325.51     14.78 o 
  -5   8   4      208.40      222.89      4.85 o 
  -4   8   4      264.84      259.07      5.21 o 
  -3   8   4       70.03       79.33      5.48 o 
  -2   8   4     1028.56     1183.42     21.92 o 
  -1   8   4      241.79      221.71      4.59 o 
   0   8   4      722.79      778.50     12.02 o 
   1   8   4      163.48      162.99      4.60 o 
   2   8   4       71.40       58.35      2.52 o 
   3   8   4      419.61      423.98      7.22 o 
   4   8   4      229.89      252.79      5.58 o 
   5   8   4       18.84       25.84      3.44 o 
   6   8   4      112.54      121.80      4.20 o 
   7   8   4        7.29       11.34      2.93 o 
  -8   9   4        2.21        5.54      2.04 o 
  -7   9   4       11.87       15.94      2.60 o 
  -6   9   4      131.15      131.69      3.93 o 
  -5   9   4       14.83       20.31      7.57 o 
  -4   9   4       33.13       30.94      2.37 o 
  -3   9   4      162.31      163.74      5.46 o 
  -2   9   4      165.01      166.48      4.29 o 
  -1   9   4        8.31        4.47      1.34 o 
   0   9   4      232.80      228.74      9.21 o 
   1   9   4        2.35        6.39      1.73 o 
   2   9   4        0.07        0.39      2.28 o 
   3   9   4      145.78      159.97      5.46 o 
   4   9   4       16.26       15.85      2.81 o 
   5   9   4        9.09        8.93      2.02 o 
   6   9   4        0.26        4.68      2.65 o 
   7   9   4       25.79       18.49      2.75 o 
  -8  10   4        1.72        4.49      2.39 o 
  -7  10   4        0.16        2.01      2.15 o 
  -6  10   4       86.60       98.90      7.43 o 
  -5  10   4       10.72       12.37      2.15 o 
  -4  10   4      115.75      119.25      7.40 o 
  -3  10   4       45.29       45.92      2.59 o 
  -2  10   4        0.02        0.27      2.88 o 
  -1  10   4       99.71      110.40      9.28 o 
   0  10   4        2.11        1.44      3.46 o 
   1  10   4        3.58        7.34      2.17 o 
   2  10   4      348.15      382.69      6.96 o 
   3  10   4        5.20        2.05      1.33 o 
   4  10   4      121.38      135.28     10.79 o 
   5  10   4       27.35       19.39      2.33 o 
   6  10   4       61.75       58.68      3.68 o 
  -7  11   4       67.40       74.11      8.17 o 
  -6  11   4        1.58        2.40      1.85 o 
  -5  11   4       98.74       98.76      4.28 o 
  -4  11   4       30.89       30.53      2.39 o 
  -3  11   4      266.36      266.44      6.16 o 
  -2  11   4       56.04       65.79      3.12 o 
  -1  11   4      424.44      478.97     28.18 o 
   0  11   4       14.31       11.33      1.77 o 
   1  11   4      141.53      137.80      5.13 o 
   2  11   4       46.29       40.81      2.84 o 
   3  11   4       75.57       83.41      3.30 o 
   4  11   4        0.48        3.85      3.71 o 
   5  11   4       18.41       15.24      2.29 o 
   6  11   4        0.10        2.22      2.50 o 
  -7  12   4        2.43        1.64      3.09 o 
  -6  12   4        5.59        5.03      2.22 o 
  -5  12   4        8.83        7.84      2.56 o 
  -4  12   4       16.15       20.26      4.49 o 
  -3  12   4       36.00       34.36      2.65 o 
  -2  12   4       55.01       60.65      8.32 o 
  -1  12   4        8.56        1.91      1.63 o 
   0  12   4        2.31        4.48      2.84 o 
   1  12   4        4.96        4.46      3.57 o 
   2  12   4        0.22        0.77      1.57 o 
   3  12   4        0.41        5.54      5.13 o 
   4  12   4       19.54       18.63      3.99 o 
   5  12   4        8.80       11.29      2.65 o 
  -6  13   4        3.01       -0.75      2.23 o 
  -5  13   4      100.74      106.14      7.63 o 
  -4  13   4       26.06       21.04      2.68 o 
  -3  13   4      110.53      120.94      4.44 o 
  -2  13   4        9.78        9.41      3.78 o 
  -1  13   4       13.40       12.07      2.75 o 
   0  13   4        2.02        1.01      1.79 o 
   1  13   4      124.37      140.91      5.70 o 
   2  13   4       10.87        6.77      3.34 o 
   3  13   4       21.15       17.35      2.39 o 
   4  13   4        1.19        0.73      3.81 o 
  -4  14   4        0.42        2.07      1.87 o 
  -3  14   4        5.29        7.21      2.01 o 
  -2  14   4        4.10        5.74      2.54 o 
  -1  14   4        0.07        0.18      1.61 o 
   0  14   4        1.44        3.17      2.02 o 
   1  14   4        4.81        1.08      2.66 o 
   2  14   4        0.56        1.23      3.99 o 
   3  14   4        4.42        4.71      2.34 o 
  -2  15   4        0.39        0.70      2.39 o 
  -1  15   4       12.38       10.57      2.29 o 
   0  15   4       14.64       13.89      3.05 o 
   1  15   4        1.35        1.57      2.27 o 
 -10   1   5       12.73       11.32      2.10 o 
  -9   1   5      250.49      258.37     10.45 o 
  -8   1   5        8.13       11.30      5.21 o 
  -7   1   5      154.40      138.11      5.64 o 
  -6   1   5       40.37       41.87      1.73 o 
  -5   1   5       55.47       40.17      1.45 o 
  -4   1   5       47.10       47.34      1.50 o 
  -3   1   5      706.46      692.66      8.22 o 
  -2   1   5     1089.28      972.09     28.31 o 
  -1   1   5      511.54      410.10      6.81 o 
   0   1   5    13759.74    16292.80    370.75 o 
   1   1   5      375.50      390.57      9.10 o 
   2   1   5     1981.74     1862.91     22.32 o 
   3   1   5       32.64       31.83      1.79 o 
   4   1   5      698.32      668.06     10.32 o 
   5   1   5        2.36        0.50      1.40 o 
   6   1   5      597.23      595.13      9.01 o 
   7   1   5       41.42       34.42      2.90 o 
   8   1   5       35.45       39.22      3.43 o 
 -10   2   5        2.73        3.65      2.68 o 
  -9   2   5       26.28       36.24      2.89 o 
  -8   2   5       15.49       15.85      2.82 o 
  -7   2   5      473.31      462.14      8.12 o 
  -6   2   5        0.62        3.87      3.62 o 
  -5   2   5     2748.65     2768.07     59.25 o 
  -4   2   5       44.71       33.86      1.22 o 
  -3   2   5        8.50        7.60      0.61 o 
  -2   2   5     1981.87     1939.52     34.51 o 
  -1   2   5     3021.35     3005.84     47.18 o 
   0   2   5     1151.50     1081.29     36.10 o 
   1   2   5       22.92       19.35      1.76 o 
   2   2   5       69.23       62.40      3.63 o 
   3   2   5     1190.06     1211.32     15.88 o 
   4   2   5        1.78       -0.07      0.57 o 
   5   2   5      443.43      446.16     12.36 o 
   6   2   5      202.50      200.90      7.49 o 
   7   2   5      407.20      418.60      8.66 o 
   8   2   5        3.11        1.68      3.87 o 
 -10   3   5        0.36        6.73      2.17 o 
  -9   3   5       26.38       21.54      2.50 o 
  -8   3   5       20.84       22.01      2.61 o 
  -7   3   5       93.48       96.85      3.35 o 
  -6   3   5        0.83        0.79      1.27 o 
  -5   3   5        9.81       12.18      1.16 o 
  -4   3   5       19.93       19.62      0.99 o 
  -3   3   5      448.79      435.99      5.86 o 
  -2   3   5       18.62       10.46      0.59 o 
  -1   3   5     1277.33     1245.28     20.41 o 
   0   3   5     1358.69     1437.74     24.47 o 
   1   3   5      211.09      242.54      3.48 o 
   2   3   5     3905.42     3948.71     50.66 o 
   3   3   5        0.00        0.32      0.98 o 
   4   3   5        2.57        2.69      1.09 o 
   5   3   5      240.16      240.60      7.34 o 
   6   3   5       86.14       82.52      3.13 o 
   7   3   5       24.85       26.24      2.48 o 
   8   3   5        2.39       -2.01      2.01 o 
 -10   4   5        0.30        3.18      2.22 o 
  -9   4   5       32.69       27.67      4.00 o 
  -8   4   5       42.84       51.76      3.24 o 
  -7   4   5      462.58      489.78      9.10 o 
  -6   4   5       28.07       33.06      2.72 o 
  -5   4   5      626.13      596.62      8.12 o 
  -4   4   5       27.23       23.86      1.40 o 
  -3   4   5     1711.61     1575.51     27.25 o 
  -2   4   5     1460.77     1425.06     17.26 o 
  -1   4   5      125.16      109.75      5.29 o 
   0   4   5       15.30       27.91      1.15 o 
   1   4   5     2771.63     2971.78     38.33 o 
   2   4   5      255.46      263.58      4.26 o 
   3   4   5     1332.15     1387.65     18.76 o 
   4   4   5        8.84        3.70      1.50 o 
   5   4   5      860.05      849.37     13.19 o 
   6   4   5       64.34       58.66      4.70 o 
   7   4   5       31.62       34.38      4.63 o 
   8   4   5       19.80       19.26      2.47 o 
 -10   5   5        3.30        6.79      2.28 o 
  -9   5   5        0.31        0.88      1.65 o 
  -8   5   5       38.42       36.20      2.45 o 
  -7   5   5      270.68      254.53      6.51 o 
  -6   5   5      140.04      140.40      3.53 o 
  -5   5   5      267.93      279.74      4.75 o 
  -4   5   5        4.85        6.24      1.31 o 
  -3   5   5     1205.91     1271.78     15.76 o 
  -2   5   5        2.48        4.11      0.62 o 
  -1   5   5      149.28      144.29      2.73 o 
   0   5   5     7278.59     8097.59    108.66 o 
   1   5   5      322.55      306.40     17.95 o 
   2   5   5      971.06      916.13     38.81 o 
   3   5   5       44.28       43.96      2.72 o 
   4   5   5      671.21      700.36     10.16 o 
   5   5   5      168.56      169.04      4.13 o 
   6   5   5        1.99        0.22      1.72 o 
   7   5   5        1.39        3.29      1.92 o 
   8   5   5       12.92       10.84      2.43 o 
 -10   6   5        0.52        4.51      2.44 o 
  -9   6   5       25.38       31.36      3.06 o 
  -8   6   5       57.05       55.40      4.09 o 
  -7   6   5        2.27        2.44      1.59 o 
  -6   6   5      129.33      117.37      7.89 o 
  -5   6   5      547.95      562.57     11.32 o 
  -4   6   5       35.08       32.29      2.12 o 
  -3   6   5      336.07      285.58      5.01 o 
  -2   6   5        5.16        4.00      0.64 o 
  -1   6   5     1764.93     1916.99     49.14 o 
   0   6   5      672.34      736.60     15.48 o 
   1   6   5      424.34      496.29      8.11 o 
   2   6   5      111.65      106.86      2.98 o 
   3   6   5       77.37       85.51      9.02 o 
   4   6   5       33.71       27.23      2.52 o 
   5   6   5      249.95      258.24      6.33 o 
   6   6   5       23.68       29.62      4.74 o 
   7   6   5       82.44       90.25      4.41 o 
   8   6   5        0.70        3.00      6.65 o 
  -9   7   5        7.49       13.42      2.40 o 
  -8   7   5        5.19        5.67      2.04 o 
  -7   7   5       61.13       62.60      2.87 o 
  -6   7   5       98.16       91.17      3.11 o 
  -5   7   5      110.37      108.23      3.18 o 
  -4   7   5      360.95      339.18      6.96 o 
  -3   7   5       24.95       35.77      2.30 o 
  -2   7   5     2340.97     2561.05     45.65 o 
  -1   7   5     1327.65     1421.44     45.75 o 
   0   7   5      297.93      265.67     13.35 o 
   1   7   5       78.96       91.00      6.10 o 
   2   7   5     1843.95     1863.31     25.42 o 
   3   7   5        6.33        4.25      1.83 o 
   4   7   5       24.86       17.07      2.99 o 
   5   7   5        1.24        1.24      1.53 o 
   6   7   5        4.24        5.63      3.52 o 
   7   7   5        2.71        2.52      2.16 o 
  -9   8   5        9.58       12.14      2.61 o 
  -8   8   5        7.25       11.57      2.29 o 
  -7   8   5       25.65       27.78     10.75 o 
  -6   8   5      153.35      147.64      6.68 o 
  -5   8   5       50.75       48.73      3.21 o 
  -4   8   5       38.76       40.32      2.12 o 
  -3   8   5      182.76      191.19      4.39 o 
  -2   8   5      254.22      261.66      5.88 o 
  -1   8   5     1775.41     1849.61     23.34 o 
   0   8   5        7.62        6.06      1.14 o 
   1   8   5       78.60       63.87      2.33 o 
   2   8   5        2.55        7.28      2.16 o 
   3   8   5       30.20       29.58      2.13 o 
   4   8   5        1.23        2.38      1.69 o 
   5   8   5        1.23        0.10      1.80 o 
   6   8   5       23.83       20.38      7.72 o 
   7   8   5       34.78       32.91      3.03 o 
  -9   9   5       77.90       97.52      4.66 o 
  -8   9   5        2.68        8.54      2.13 o 
  -7   9   5        3.31        4.84      1.96 o 
  -6   9   5        2.79        2.33      1.67 o 
  -5   9   5      312.41      347.75      8.12 o 
  -4   9   5       41.43       37.95      2.68 o 
  -3   9   5       58.22       64.53      2.54 o 
  -2   9   5      544.63      551.43     22.35 o 
  -1   9   5       57.01       55.81      2.31 o 
   0   9   5     1015.53     1102.11     14.56 o 
   1   9   5       40.40       41.38      6.00 o 
   2   9   5      108.81      102.99      4.63 o 
   3   9   5       56.79       54.55      2.54 o 
   4   9   5      228.86      265.45      6.13 o 
   5   9   5        4.79        4.14      2.44 o 
   6   9   5       46.30       40.80      3.42 o 
   7   9   5        0.00        3.54      7.92 o 
  -8  10   5        1.34        1.54      1.97 o 
  -7  10   5       19.98       19.32      2.30 o 
  -6  10   5       15.32       12.10      2.10 o 
  -5  10   5       91.49      100.64      4.02 o 
  -4  10   5        9.85       10.45      2.07 o 
  -3  10   5       20.12       22.69      5.52 o 
  -2  10   5        0.31        2.90      1.48 o 
  -1  10   5       22.13       30.40      4.48 o 
   0  10   5      126.86      131.16      4.75 o 
   1  10   5      469.72      463.72      9.66 o 
   2  10   5        0.73        2.82      3.16 o 
   3  10   5        1.55        1.45      1.34 o 
   4  10   5        2.57        1.05      4.46 o 
   5  10   5       81.40       90.75      5.33 o 
   6  10   5       13.50        7.03      4.75 o 
  -7  11   5        6.68        4.98      2.53 o 
  -6  11   5        6.45        8.69      3.76 o 
  -5  11   5       39.41       44.87      3.07 o 
  -4  11   5       12.78       13.94      2.29 o 
  -3  11   5       50.05       65.44      3.19 o 
  -2  11   5      236.25      265.46      6.31 o 
  -1  11   5       55.12       45.59      4.31 o 
   0  11   5       21.92       18.61      3.20 o 
   1  11   5      159.19      169.98      5.65 o 
   2  11   5      246.65      267.11     15.90 o 
   3  11   5        2.31        3.17      1.78 o 
   4  11   5       18.54       23.39      2.27 o 
   5  11   5        5.97       10.30      2.49 o 
  -7  12   5       18.60       28.58      5.92 o 
  -6  12   5        0.34        0.10      1.76 o 
  -5  12   5       63.05       68.01      3.85 o 
  -4  12   5       11.16       10.60      2.01 o 
  -3  12   5      218.32      262.67      7.69 o 
  -2  12   5      214.51      233.84     14.65 o 
  -1  12   5        3.87        3.55      1.53 o 
   0  12   5        8.18        6.71      1.63 o 
   1  12   5        0.32       -0.24      5.42 o 
   2  12   5       62.63       57.25      2.81 o 
   3  12   5       22.65       14.59      2.06 o 
   4  12   5       16.61       18.55      2.94 o 
   5  12   5        2.35        4.21      5.45 o 
  -6  13   5       18.44       18.89      6.26 o 
  -5  13   5        0.03       -0.03      1.81 o 
  -4  13   5        0.11        1.25      1.99 o 
  -3  13   5        3.54        6.13      2.54 o 
  -2  13   5       73.43       60.36      4.22 o 
  -1  13   5        1.69        0.48      1.20 o 
   0  13   5        0.05        3.64      2.60 o 
   1  13   5        0.87        4.11      2.84 o 
   2  13   5       52.02       48.30      2.67 o 
   3  13   5        8.29       14.20      6.89 o 
   4  13   5        1.03       -1.74      5.10 o 
  -4  14   5        5.85        4.04      2.00 o 
  -3  14   5        0.01        0.28      1.89 o 
  -2  14   5        6.10        2.21      1.49 o 
  -1  14   5        8.53        3.88      1.85 o 
   0  14   5       24.50       23.75      4.10 o 
   1  14   5        0.23       -1.58      2.44 o 
   2  14   5        7.76        9.99      1.99 o 
  -2  15   5       11.77        7.71      2.52 o 
  -1  15   5        0.18       -0.37      1.64 o 
   0  15   5       17.10       13.68      3.44 o 
 -11   0   6       10.92       15.17      3.37 o 
 -10   0   6        4.59       10.82      2.85 o 
  -9   0   6       15.76        7.94      3.72 o 
  -8   0   6      190.00      184.71      5.79 o 
  -7   0   6       14.95       14.81      1.94 o 
  -6   0   6      264.45      237.77      5.84 o 
  -5   0   6      244.75      272.20      5.73 o 
  -4   0   6     6509.06     6245.58    135.82 o 
  -3   0   6      436.16      435.05      7.62 o 
  -2   0   6       16.26       29.41      1.45 o 
  -1   0   6     2316.33     2276.95     36.50 o 
   0   0   6    11642.65    12967.42    277.33 o 
   1   0   6       51.83       49.81      1.89 o 
   2   0   6      616.53      638.48     11.25 o 
   3   0   6       71.51       77.68      3.19 o 
   4   0   6      375.24      343.62      7.91 o 
   5   0   6       11.04       11.67      2.31 o 
   6   0   6      358.23      374.50      9.78 o 
   7   0   6      120.46      119.35      5.85 o 
   8   0   6      186.89      188.43     10.16 o 
 -11   1   6        3.23        5.22      3.13 o 
 -10   1   6        0.00        0.88      1.92 o 
  -9   1   6       28.87       33.75      2.35 o 
  -8   1   6      190.18      185.84      5.62 o 
  -7   1   6        0.18        0.53      1.25 o 
  -6   1   6        6.06       10.10      1.61 o 
  -5   1   6      632.51      720.15     10.09 o 
  -4   1   6     1669.20     1541.89     30.65 o 
  -3   1   6      274.14      272.82      4.30 o 
  -2   1   6      240.47      235.17      3.26 o 
  -1   1   6     3074.19     3138.91     44.30 o 
   0   1   6     2271.74     2345.87     39.58 o 
   1   1   6      460.76      432.57      6.96 o 
   2   1   6      181.23      181.63      3.30 o 
   3   1   6        7.27        9.16      1.00 o 
   4   1   6       50.92       56.55      2.37 o 
   5   1   6      218.57      214.86      4.58 o 
   6   1   6      355.32      350.66      7.70 o 
   7   1   6       42.01       41.17      3.09 o 
   8   1   6        0.69        0.37      2.20 o 
 -10   2   6        0.30        1.01      2.46 o 
  -9   2   6       17.51       14.96      2.69 o 
  -8   2   6       10.77        9.57      1.96 o 
  -7   2   6      161.10      169.35      4.32 o 
  -6   2   6      964.76     1036.36     12.73 o 
  -5   2   6      337.94      337.80     15.50 o 
  -4   2   6       43.42       55.19      3.01 o 
  -3   2   6       22.69       23.81      0.84 o 
  -2   2   6     6078.61     6381.33    100.60 o 
  -1   2   6      293.07      293.05      5.18 o 
   0   2   6       56.50       52.61      3.04 o 
   1   2   6      260.81      286.23      4.07 o 
   2   2   6      808.64      825.45     10.49 o 
   3   2   6       14.48       11.36      1.18 o 
   4   2   6      102.16       99.11      3.53 o 
   5   2   6       24.33       23.82      1.84 o 
   6   2   6       15.58       15.44      2.21 o 
   7   2   6       26.44       24.72      2.52 o 
   8   2   6       48.52       56.23      3.46 o 
 -10   3   6        4.44        2.49      1.83 o 
  -9   3   6        8.50       11.63      5.84 o 
  -8   3   6       99.97      100.85      3.54 o 
  -7   3   6        0.42        0.56      1.47 o 
  -6   3   6      416.40      399.91      6.22 o 
  -5   3   6        0.01        3.98      1.53 o 
  -4   3   6       62.83       81.29      2.12 o 
  -3   3   6       40.24       46.13      3.21 o 
  -2   3   6      413.97      348.38      5.79 o 
  -1   3   6     2749.30     2661.72     65.06 o 
   0   3   6      586.83      516.55     19.92 o 
   1   3   6     5717.42     6122.74     67.33 o 
   2   3   6      148.07      153.33      3.28 o 
   3   3   6     1593.63     1652.86     19.17 o 
   4   3   6       27.10       20.77      1.97 o 
   5   3   6      130.53      119.09      3.40 o 
   6   3   6       80.86       82.13      3.35 o 
   7   3   6      209.56      196.76      5.16 o 
   8   3   6       26.29       25.86      2.77 o 
 -10   4   6        1.38        1.89      2.24 o 
  -9   4   6       42.05       30.18      2.68 o 
  -8   4   6        0.12       -0.63      4.83 o 
  -7   4   6        8.02        7.21      1.67 o 
  -6   4   6       15.95       17.08      1.71 o 
  -5   4   6       74.26       71.94      2.18 o 
  -4   4   6       22.02       24.09      1.19 o 
  -3   4   6      212.17      204.68      4.00 o 
  -2   4   6        0.62        0.91      0.59 o 
  -1   4   6      443.03      478.75     22.32 o 
   0   4   6      124.59      141.91      2.59 o 
   1   4   6      467.15      531.65      8.30 o 
   2   4   6      734.10      693.23      8.59 o 
   3   4   6      106.64      116.23      2.82 o 
   4   4   6       15.60       15.71      1.56 o 
   5   4   6        8.95        9.26      2.56 o 
   6   4   6       38.68       40.05      2.94 o 
   7   4   6        9.60        7.34      2.03 o 
   8   4   6        1.65        0.85      3.50 o 
 -10   5   6        4.93        3.75      2.29 o 
  -9   5   6       13.97       16.75      2.30 o 
  -8   5   6       31.64       31.17      2.73 o 
  -7   5   6      177.27      191.91      5.94 o 
  -6   5   6      554.89      564.56     17.43 o 
  -5   5   6      143.00      151.67      5.19 o 
  -4   5   6      160.59      173.06      3.30 o 
  -3   5   6     1024.49     1033.83     12.90 o 
  -2   5   6      314.47      353.37      9.17 o 
  -1   5   6      127.48       90.28      3.96 o 
   0   5   6      887.48      877.47     10.86 o 
   1   5   6     1055.68     1043.54     14.90 o 
   2   5   6       19.69       18.20      2.77 o 
   3   5   6     1436.70     1392.92     16.68 o 
   4   5   6       36.93       39.06      2.95 o 
   5   5   6      194.31      204.04      9.12 o 
   6   5   6        0.22        0.43      2.88 o 
   7   5   6        9.32       15.08      4.11 o 
   8   5   6        1.99        1.16      2.16 o 
 -10   6   6        7.83        6.41      2.79 o 
  -9   6   6        3.69        3.08      1.90 o 
  -8   6   6       37.53       29.55      2.47 o 
  -7   6   6       49.47       46.35      2.66 o 
  -6   6   6     1118.05     1158.88     20.38 o 
  -5   6   6        9.66        8.32      1.32 o 
  -4   6   6      422.84      409.87      6.23 o 
  -3   6   6      109.61      121.69      4.43 o 
  -2   6   6      536.15      553.04     17.85 o 
  -1   6   6      423.83      414.03     25.61 o 
   0   6   6      208.20      217.57      7.16 o 
   1   6   6        2.22        2.94      1.99 o 
   2   6   6      425.35      402.25      7.30 o 
   3   6   6       86.11       85.41      3.20 o 
   4   6   6      340.99      338.40      7.17 o 
   5   6   6      104.81      101.54      5.60 o 
   6   6   6       44.43       44.13      3.36 o 
   7   6   6        1.41        1.43      2.67 o 
  -9   7   6       11.61       10.15      2.37 o 
  -8   7   6      226.60      247.30     15.26 o 
  -7   7   6       93.71       92.92      3.24 o 
  -6   7   6      224.97      218.42     11.79 o 
  -5   7   6       81.95       85.54      8.26 o 
  -4   7   6       81.06       84.15      2.50 o 
  -3   7   6      345.67      384.23      6.62 o 
  -2   7   6      120.52      116.10      3.78 o 
  -1   7   6      880.41      946.78     14.50 o 
   0   7   6       92.23       92.20      5.68 o 
   1   7   6      254.97      250.21      4.36 o 
   2   7   6       30.72       28.97      1.81 o 
   3   7   6       56.13       53.35      2.37 o 
   4   7   6      114.81      118.15      3.69 o 
   5   7   6       93.80       93.46      3.54 o 
   6   7   6       10.91        8.61      2.55 o 
   7   7   6       41.42       47.99      5.93 o 
  -9   8   6        5.55        4.22      2.13 o 
  -8   8   6      129.76      137.42      6.12 o 
  -7   8   6       33.88       36.74      2.73 o 
  -6   8   6       84.08       88.47      3.23 o 
  -5   8   6        3.95        4.59      1.89 o 
  -4   8   6      358.36      386.51     12.44 o 
  -3   8   6       20.97       24.78      2.20 o 
  -2   8   6      194.37      197.79      5.37 o 
  -1   8   6      110.85      107.05      2.76 o 
   0   8   6      601.75      635.15     11.13 o 
   1   8   6      164.88      164.39      3.57 o 
   2   8   6      172.79      149.30      4.05 o 
   3   8   6       56.11       55.74      2.47 o 
   4   8   6       12.18       12.76      2.62 o 
   5   8   6       22.58       17.98      4.69 o 
   6   8   6      107.80      110.35      4.27 o 
   7   8   6        9.03        5.80      2.61 o 
  -9   9   6        0.64       -1.93      2.29 o 
  -8   9   6        5.66        3.17      4.05 o 
  -7   9   6       24.31       21.73      2.29 o 
  -6   9   6       50.97       50.52      2.70 o 
  -5   9   6      133.94      121.37      4.09 o 
  -4   9   6        5.63        6.43      1.32 o 
  -3   9   6      287.35      315.21      6.73 o 
  -2   9   6       15.19       15.85      2.02 o 
  -1   9   6      520.55      555.16     11.19 o 
   0   9   6       77.24       80.29      5.39 o 
   1   9   6      195.11      195.50      4.47 o 
   2   9   6        6.71        9.12      1.60 o 
   3   9   6      154.09      163.78     11.34 o 
   4   9   6       19.93       19.02      5.25 o 
   5   9   6       30.91       22.65      8.69 o 
   6   9   6        7.72        7.92      2.35 o 
  -8  10   6        8.35        6.28      3.28 o 
  -7  10   6       17.96       19.42      3.91 o 
  -6  10   6       92.27       90.27      3.46 o 
  -5  10   6        4.46        5.23      1.67 o 
  -4  10   6       88.64      101.20      3.41 o 
  -3  10   6       17.31       19.11      1.77 o 
  -2  10   6      310.16      356.64      6.96 o 
  -1  10   6      319.30      359.71      6.88 o 
   0  10   6       26.15       30.71      2.96 o 
   1  10   6       15.34        8.06      1.55 o 
   2  10   6        2.18        1.91      1.23 o 
   3  10   6       72.19       75.05      7.32 o 
   4  10   6        4.48        7.60      2.02 o 
   5  10   6        8.75        6.25      2.65 o 
   6  10   6        2.91        9.66      2.75 o 
  -7  11   6        3.62        4.17      2.48 o 
  -6  11   6        1.04        3.77      1.76 o 
  -5  11   6        0.01       -2.23      2.23 o 
  -4  11   6      250.90      286.14     17.94 o 
  -3  11   6       44.25       38.74      3.72 o 
  -2  11   6       86.77       88.17     12.28 o 
  -1  11   6      382.40      401.23     22.44 o 
   0  11   6       55.21       66.79      3.46 o 
   1  11   6       48.27       46.11      2.40 o 
   2  11   6       62.61       65.60      6.01 o 
   3  11   6       14.57       12.88      1.96 o 
   4  11   6       21.60       17.14      2.22 o 
   5  11   6       61.58       67.16      3.67 o 
  -7  12   6        7.49        8.85      2.17 o 
  -6  12   6        0.85        2.57      2.92 o 
  -5  12   6        1.45        1.58      1.91 o 
  -4  12   6        1.28        3.38      3.26 o 
  -3  12   6       38.59       35.59      4.96 o 
  -2  12   6        2.75        5.05      4.70 o 
  -1  12   6       11.04        5.40      1.57 o 
   0  12   6        4.58        6.26      2.05 o 
   1  12   6       43.98       44.66      4.31 o 
   2  12   6       22.16       20.69      5.08 o 
   3  12   6        0.99       -0.23      1.52 o 
   4  12   6        4.35        3.63      2.38 o 
  -6  13   6       20.48       19.73      8.69 o 
  -5  13   6        0.14        1.19      1.80 o 
  -4  13   6       36.74       34.93      4.63 o 
  -3  13   6       33.89       27.73      2.40 o 
  -2  13   6       21.04       24.48      2.26 o 
  -1  13   6       45.54       43.91      2.60 o 
   0  13   6        3.27        0.64      4.67 o 
   1  13   6       66.89       81.79      3.94 o 
   2  13   6        0.05        1.13      2.14 o 
   3  13   6       54.40       55.85      6.24 o 
  -4  14   6        0.05        2.91      2.49 o 
  -3  14   6        0.20        0.07      1.82 o 
  -2  14   6       16.95       16.63      2.90 o 
  -1  14   6       17.27       13.92      2.69 o 
   0  14   6        2.40        3.45      3.27 o 
   1  14   6        1.41        3.78      4.97 o 
   2  14   6        0.53        3.99      4.99 o 
  -2  15   6        7.49        4.53      2.11 o 
  -1  15   6        3.61        2.24      5.65 o 
 -11   1   7        0.00        0.17      2.29 o 
 -10   1   7       13.08       14.63      4.03 o 
  -9   1   7       56.01       57.64      3.05 o 
  -8   1   7        8.28       11.99      4.58 o 
  -7   1   7        0.22        2.06      3.19 o 
  -6   1   7      407.05      404.40      7.98 o 
  -5   1   7      319.27      301.31      4.92 o 
  -4   1   7      998.92      960.29     12.83 o 
  -3   1   7      910.24      888.96     10.81 o 
  -2   1   7     2013.83     2076.79     24.52 o 
  -1   1   7     1387.32     1401.80     16.23 o 
   0   1   7      956.60      887.51     11.84 o 
   1   1   7       81.80      125.43      2.83 o 
   2   1   7      175.99      140.62      2.78 o 
   3   1   7       43.76       32.30      2.68 o 
   4   1   7      373.68      373.63      6.05 o 
   5   1   7        7.31        8.11      1.71 o 
   6   1   7      602.96      620.55      9.61 o 
   7   1   7       75.48       71.80      4.03 o 
   8   1   7       22.34       24.56      2.85 o 
 -11   2   7        0.07        0.78      3.37 o 
 -10   2   7        2.20        7.05      2.14 o 
  -9   2   7       49.90       48.41      2.94 o 
  -8   2   7      231.38      232.78      7.76 o 
  -7   2   7       89.12       85.00      5.22 o 
  -6   2   7      174.64      180.34      4.23 o 
  -5   2   7       16.86       25.01      1.32 o 
  -4   2   7        4.73        6.80      0.65 o 
  -3   2   7      820.92      776.48     11.66 o 
  -2   2   7      632.36      613.27      9.06 o 
  -1   2   7     1260.27     1278.29     35.11 o 
   0   2   7      891.92      941.63     12.50 o 
   1   2   7      191.45      157.15      2.80 o 
   2   2   7       61.20       59.75      2.05 o 
   3   2   7       45.95       42.52      4.81 o 
   4   2   7        7.71        5.43      1.24 o 
   5   2   7      255.73      262.95      5.25 o 
   6   2   7       27.09       20.51      2.31 o 
   7   2   7        0.02        3.54      2.16 o 
   8   2   7        1.75       -2.79      4.41 o 
 -10   3   7        8.39        8.63      1.99 o 
  -9   3   7        3.87        0.78      1.68 o 
  -8   3   7      366.46      381.03      6.90 o 
  -7   3   7       50.68       44.77      6.09 o 
  -6   3   7        8.51        8.29      1.86 o 
  -5   3   7      264.46      265.03      5.68 o 
  -4   3   7      143.78      131.75      3.82 o 
  -3   3   7       53.64       58.54      1.32 o 
  -2   3   7        3.60        5.24      2.72 o 
  -1   3   7       51.15       82.89      4.73 o 
   0   3   7     1300.28     1437.16     23.80 o 
   1   3   7       44.34       40.29      1.36 o 
   2   3   7      748.31      784.22      9.92 o 
   3   3   7      176.51      193.10      3.79 o 
   4   3   7       81.92       83.83      9.94 o 
   5   3   7       13.35       15.10      1.75 o 
   6   3   7       53.77       53.43      2.76 o 
   7   3   7       21.06       22.63      2.51 o 
   8   3   7        3.60        2.61      2.09 o 
 -10   4   7       11.79        7.80      1.98 o 
  -9   4   7       15.77       11.39      1.99 o 
  -8   4   7      191.95      190.69      6.16 o 
  -7   4   7      151.24      158.72      4.00 o 
  -6   4   7       15.33       15.19      1.62 o 
  -5   4   7     1821.54     1981.42     28.39 o 
  -4   4   7      388.79      414.96      5.91 o 
  -3   4   7      224.66      197.30     11.50 o 
  -2   4   7       77.01       77.61      3.68 o 
  -1   4   7     2418.68     2443.64     39.93 o 
   0   4   7       45.85       51.82      1.67 o 
   1   4   7     2175.18     2147.87     35.60 o 
   2   4   7      289.73      282.30      4.50 o 
   3   4   7      167.32      183.75      4.49 o 
   4   4   7      265.83      268.58      5.03 o 
   5   4   7       97.44       99.08      3.68 o 
   6   4   7        9.97       10.15      2.07 o 
   7   4   7       20.14       23.24      2.90 o 
   8   4   7        0.50        0.35      2.24 o 
 -10   5   7        1.53        4.21      1.86 o 
  -9   5   7       48.26       45.25      5.15 o 
  -8   5   7       38.44       43.25      4.33 o 
  -7   5   7        2.09        6.74      2.89 o 
  -6   5   7       46.28       46.31      2.08 o 
  -5   5   7        9.22        9.93      1.22 o 
  -4   5   7      136.51      152.55      3.22 o 
  -3   5   7        0.15        1.08      1.02 o 
  -2   5   7     2055.30     2290.42     30.17 o 
  -1   5   7     1017.52     1064.47     17.17 o 
   0   5   7       38.41       24.23      1.17 o 
   1   5   7      476.62      544.72      7.57 o 
   2   5   7      555.88      549.74     14.05 o 
   3   5   7        6.61        8.68      2.34 o 
   4   5   7        5.54        6.47      1.75 o 
   5   5   7        0.08       -0.56      1.88 o 
   6   5   7      128.67      137.82      4.93 o 
   7   5   7       28.66       30.79      4.46 o 
 -10   6   7       33.12       34.01      3.31 o 
  -9   6   7        1.40        0.75      1.89 o 
  -8   6   7        4.52       13.18      2.31 o 
  -7   6   7        6.28        2.54      1.57 o 
  -6   6   7        0.22        0.80      1.45 o 
  -5   6   7      322.38      323.98      7.96 o 
  -4   6   7       32.47       34.20      1.75 o 
  -3   6   7      394.28      390.91      9.28 o 
  -2   6   7        0.70        0.07      0.60 o 
  -1   6   7     1375.18     1397.80     41.67 o 
   0   6   7      478.48      483.28     11.24 o 
   1   6   7      138.76      130.09      3.06 o 
   2   6   7       62.04       57.81      4.47 o 
   3   6   7      149.15      146.08      9.17 o 
   4   6   7       15.87       13.96      2.56 o 
   5   6   7        6.01        2.67      4.27 o 
   6   6   7        0.85        1.51      2.09 o 
   7   6   7        0.29        8.89      5.20 o 
  -9   7   7        0.23        0.52      1.90 o 
  -8   7   7        0.15       -0.18      1.79 o 
  -7   7   7      105.82       99.59      3.33 o 
  -6   7   7      412.80      430.32     13.20 o 
  -5   7   7      306.15      320.96      6.46 o 
  -4   7   7       21.41       21.15      3.63 o 
  -3   7   7      285.93      296.24      6.18 o 
  -2   7   7       57.52       43.79      2.40 o 
  -1   7   7      293.67      313.98      6.87 o 
   0   7   7      811.00      805.07     11.72 o 
   1   7   7      294.02      320.17      5.61 o 
   2   7   7      224.08      217.25     19.12 o 
   3   7   7        3.86        0.68      1.11 o 
   4   7   7      547.21      557.09     16.76 o 
   5   7   7       62.77       64.77      3.53 o 
   6   7   7       76.26       89.09      5.41 o 
   7   7   7        0.56        6.14      3.16 o 
  -9   8   7        0.32        1.75      1.96 o 
  -8   8   7        5.07        1.64      1.96 o 
  -7   8   7       87.88       79.08      3.73 o 
  -6   8   7      130.30      127.10     10.95 o 
  -5   8   7      175.60      188.20      9.56 o 
  -4   8   7       58.19       53.24      4.78 o 
  -3   8   7       89.21       96.69      2.56 o 
  -2   8   7        0.21        1.27      3.03 o 
  -1   8   7      104.48      108.76      3.89 o 
   0   8   7      214.60      218.11      5.78 o 
   1   8   7      130.10      125.36      4.83 o 
   2   8   7       18.05       15.51      1.75 o 
   3   8   7        8.39        1.94      4.34 o 
   4   8   7        9.48        5.73      1.64 o 
   5   8   7      111.81      113.10      7.87 o 
   6   8   7       23.18       25.85      7.87 o 
  -9   9   7        9.26       12.95      5.16 o 
  -8   9   7       67.82       65.92      6.40 o 
  -7   9   7       64.37       67.73      3.02 o 
  -6   9   7      128.00      138.00      3.92 o 
  -5   9   7       13.16       16.30      1.74 o 
  -4   9   7      192.43      215.61      4.91 o 
  -3   9   7      338.61      386.37     14.63 o 
  -2   9   7       15.50       10.28      1.19 o 
  -1   9   7      121.31      159.34      9.32 o 
   0   9   7      376.46      396.80      9.37 o 
   1   9   7       19.27       19.07      1.49 o 
   2   9   7      426.96      467.62     12.22 o 
   3   9   7      100.75      108.38      5.41 o 
   4   9   7       21.34       23.30      2.25 o 
   5   9   7        0.15       -2.07      2.19 o 
   6   9   7       90.45      106.51      7.56 o 
  -8  10   7        0.83        3.13      1.77 o 
  -7  10   7       53.52       54.79      5.18 o 
  -6  10   7       16.52       14.57      1.89 o 
  -5  10   7      124.56      121.58      3.87 o 
  -4  10   7        4.04        5.90      1.29 o 
  -3  10   7      307.15      338.78     17.18 o 
  -2  10   7        7.97        8.39      1.30 o 
  -1  10   7      172.46      176.75      5.26 o 
   0  10   7       53.00       48.31      1.99 o 
   1  10   7       29.05       27.84      5.44 o 
   2  10   7        2.60        0.44      1.19 o 
   3  10   7        7.46        9.62      3.54 o 
   4  10   7        9.84       10.31      2.17 o 
   5  10   7        3.01        3.88      2.32 o 
  -7  11   7        0.35        0.40      3.47 o 
  -6  11   7        0.38        1.65      4.62 o 
  -5  11   7      146.78      159.64      9.68 o 
  -4  11   7       19.65       19.20      3.65 o 
  -3  11   7        2.67        7.83      2.45 o 
  -2  11   7        1.56        1.59      1.31 o 
  -1  11   7       24.74       21.85      1.87 o 
   0  11   7      107.93       99.03      9.92 o 
   1  11   7       29.91       27.14      5.96 o 
   2  11   7       43.06       43.62      6.74 o 
   3  11   7        2.87       -0.18      7.89 o 
   4  11   7       42.60       35.52      2.63 o 
   5  11   7        0.09        2.15      2.16 o 
  -7  12   7       22.79       16.63      2.47 o 
  -6  12   7        9.00       11.34      2.24 o 
  -5  12   7      171.95      180.58     11.47 o 
  -4  12   7       66.02       71.61      3.20 o 
  -3  12   7       10.96       11.29      1.82 o 
  -2  12   7       10.38        9.63      1.52 o 
  -1  12   7       25.68       21.78      2.08 o 
   0  12   7        9.19        7.23      1.54 o 
   1  12   7       23.52       29.86      2.37 o 
   2  12   7       13.59        8.13      2.43 o 
   3  12   7        1.36       -0.40      1.39 o 
   4  12   7        0.05        3.90      1.98 o 
  -6  13   7        1.01       -0.77      1.72 o 
  -5  13   7        5.23        5.24      1.76 o 
  -4  13   7        1.36        1.66      1.67 o 
  -3  13   7        3.76        2.05      1.98 o 
  -2  13   7       17.70       14.49      1.87 o 
  -1  13   7        4.81        3.67      2.32 o 
   0  13   7       35.65       27.07      2.41 o 
   1  13   7       68.36       71.14      5.26 o 
   2  13   7        0.01       -0.76      3.47 o 
   3  13   7       12.33       20.90      3.91 o 
  -4  14   7        6.43        6.13      1.99 o 
  -3  14   7       51.54       40.88     11.29 o 
  -2  14   7       27.30       14.64      2.12 o 
  -1  14   7       58.65       57.47      4.73 o 
   0  14   7        0.39        1.32      1.32 o 
   1  14   7        1.36        2.59      1.98 o 
 -11   0   8        0.10        2.10      3.83 o 
 -10   0   8       44.08       45.93      5.44 o 
  -9   0   8       16.88       11.88      3.58 o 
  -8   0   8       11.41        6.82      3.29 o 
  -7   0   8      967.94      912.87     22.59 o 
  -6   0   8      826.78      862.97     21.02 o 
  -5   0   8        7.75        4.96      1.29 o 
  -4   0   8     1037.41     1037.07     17.52 o 
  -3   0   8      390.76      452.76     10.46 o 
  -2   0   8     1124.79     1081.01     17.44 o 
  -1   0   8     6826.30     8015.09    122.44 o 
   0   0   8     1316.69     1281.70     20.76 o 
   1   0   8      376.71      397.65      7.90 o 
   2   0   8      631.68      549.56     10.42 o 
   3   0   8       40.23       33.84      2.47 o 
   4   0   8      766.42      743.71     14.28 o 
   5   0   8      113.81      124.59      7.74 o 
   6   0   8      102.94      106.28      5.36 o 
   7   0   8       22.59       31.22      3.87 o 
   8   0   8        4.11        0.31      3.29 o 
 -11   1   8        0.64        2.27      4.12 o 
 -10   1   8        9.45       10.50      2.28 o 
  -9   1   8        1.35        3.51      1.92 o 
  -8   1   8       13.79        9.95      1.99 o 
  -7   1   8       22.03       20.64      1.84 o 
  -6   1   8      116.58      126.76      3.39 o 
  -5   1   8      240.59      258.51      4.88 o 
  -4   1   8      433.10      415.64      9.85 o 
  -3   1   8       34.48       42.46      1.32 o 
  -2   1   8     3044.06     3374.91     42.99 o 
  -1   1   8     4093.55     4574.70     51.55 o 
   0   1   8      278.65      259.98      3.79 o 
   1   1   8       78.06       79.41      2.39 o 
   2   1   8      164.70      170.74      3.28 o 
   3   1   8      151.65      155.73      3.34 o 
   4   1   8       45.94       50.16      2.67 o 
   5   1   8      114.94      107.96      3.59 o 
   6   1   8       98.17       98.80      4.52 o 
   7   1   8      164.10      166.35      4.89 o 
   8   1   8        4.23        1.52      3.03 o 
 -11   2   8       22.60       25.84      3.47 o 
 -10   2   8        0.14       -1.96      1.96 o 
  -9   2   8        0.04       -0.66      1.72 o 
  -8   2   8       12.54       18.06      2.38 o 
  -7   2   8       67.31       67.67      2.43 o 
  -6   2   8      165.19      170.51      3.49 o 
  -5   2   8      819.65      802.90     11.70 o 
  -4   2   8       20.33       14.29      2.20 o 
  -3   2   8      155.77      187.12      6.08 o 
  -2   2   8      980.80      991.04     11.87 o 
  -1   2   8     1034.97     1098.25     12.58 o 
   0   2   8      723.01      671.23      9.03 o 
   1   2   8       40.69       37.09      1.38 o 
   2   2   8      275.63      268.07      5.25 o 
   3   2   8      105.85       91.48      2.56 o 
   4   2   8       30.82       27.19      2.13 o 
   5   2   8        6.86        4.61      2.30 o 
   6   2   8        1.67        4.46      1.92 o 
   7   2   8        2.98        4.77      2.12 o 
 -10   3   8        0.56        5.46      2.35 o 
  -9   3   8      102.08      114.48      4.61 o 
  -8   3   8      299.08      318.33      6.05 o 
  -7   3   8        4.53        6.42      1.48 o 
  -6   3   8       32.22       30.55      1.66 o 
  -5   3   8      880.56      924.60     19.08 o 
  -4   3   8       53.31       46.32      1.95 o 
  -3   3   8      841.62      840.02     16.80 o 
  -2   3   8     2022.30     2120.46     33.90 o 
  -1   3   8      493.28      481.75      8.79 o 
   0   3   8     1893.61     1918.12     21.79 o 
   1   3   8     1134.32     1169.12     25.48 o 
   2   3   8       68.78       69.69      3.95 o 
   3   3   8       12.82       13.25      2.85 o 
   4   3   8        9.03        8.72      1.42 o 
   5   3   8       92.33       92.31      3.21 o 
   6   3   8       45.91       43.41      3.00 o 
   7   3   8      139.20      151.94      4.72 o 
 -10   4   8       32.40       29.35      2.52 o 
  -9   4   8       15.24       19.34      2.05 o 
  -8   4   8      129.22      133.59      5.50 o 
  -7   4   8      159.84      168.72      3.85 o 
  -6   4   8       17.90       16.35      1.92 o 
  -5   4   8       35.16       26.76      2.09 o 
  -4   4   8       11.06       13.90      0.94 o 
  -3   4   8       30.82       46.33      6.87 o 
  -2   4   8      870.79      983.85     18.03 o 
  -1   4   8      103.01       96.74      5.43 o 
   0   4   8      165.22      137.38      4.29 o 
   1   4   8      462.32      443.70      7.37 o 
   2   4   8      178.21      177.59      3.68 o 
   3   4   8        0.20        1.09      1.05 o 
   4   4   8       38.48       35.84      2.02 o 
   5   4   8        0.00       -0.87      1.80 o 
   6   4   8       21.84       21.58      3.14 o 
   7   4   8        0.94        1.43      1.86 o 
 -10   5   8        0.27        1.08      1.76 o 
  -9   5   8        8.63        7.39      1.78 o 
  -8   5   8        5.90        7.92      1.83 o 
  -7   5   8      291.70      317.80      9.62 o 
  -6   5   8       94.41       93.19      9.39 o 
  -5   5   8        9.99        9.62      1.36 o 
  -4   5   8      396.31      389.34      5.85 o 
  -3   5   8        1.82        3.45      0.38 o 
  -2   5   8      243.09      213.87      9.47 o 
  -1   5   8       87.30       78.60      3.89 o 
   0   5   8      482.28      473.99      9.09 o 
   1   5   8       53.43       40.81      6.79 o 
   2   5   8       60.59       57.68      1.97 o 
   3   5   8      981.34      968.23     14.61 o 
   4   5   8        1.69        2.08      1.30 o 
   5   5   8      142.05      155.55      4.10 o 
   6   5   8        0.73        0.33      3.37 o 
   7   5   8       45.52       54.74      3.70 o 
 -10   6   8        1.75        4.79      4.18 o 
  -9   6   8        7.61        4.71      1.83 o 
  -8   6   8        0.04        3.48      4.04 o 
  -7   6   8      283.24      294.73      5.74 o 
  -6   6   8      377.55      391.52      6.34 o 
  -5   6   8      172.75      189.70      5.21 o 
  -4   6   8       28.04       24.62      1.19 o 
  -3   6   8       29.23       26.30      1.37 o 
  -2   6   8      204.49      153.27      9.23 o 
  -1   6   8      113.86      130.74      3.53 o 
   0   6   8      640.91      701.23     10.81 o 
   1   6   8      264.07      255.26      5.37 o 
   2   6   8     1384.01     1423.99     31.84 o 
   3   6   8        2.07        4.75      2.68 o 
   4   6   8       37.84       34.94      2.87 o 
   5   6   8       32.91       32.46      3.77 o 
   6   6   8       14.17       10.59      2.43 o 
   7   6   8       12.45        9.89      2.88 o 
  -9   7   8       10.55       10.40      2.30 o 
  -8   7   8      102.23      105.26      3.59 o 
  -7   7   8        0.28       -1.39      1.39 o 
  -6   7   8       52.83       60.37      2.79 o 
  -5   7   8      370.91      374.29     15.91 o 
  -4   7   8      148.75      153.43      6.85 o 
  -3   7   8      158.42      161.66      6.03 o 
  -2   7   8      176.40      190.22      6.97 o 
  -1   7   8       33.87       44.13      1.26 o 
   0   7   8      270.19      302.89      5.48 o 
   1   7   8        0.00        0.21      1.82 o 
   2   7   8       20.87       18.53      1.81 o 
   3   7   8       47.36       37.16      2.12 o 
   4   7   8       26.95       25.52      2.13 o 
   5   7   8       12.27        8.99      3.16 o 
   6   7   8        0.38        1.51      2.31 o 
  -9   8   8      102.16      115.25      4.30 o 
  -8   8   8       32.04       33.48      2.64 o 
  -7   8   8       51.45       58.07      5.81 o 
  -6   8   8       30.88       26.95      1.88 o 
  -5   8   8       26.70       30.30      1.87 o 
  -4   8   8      668.94      719.69     15.75 o 
  -3   8   8        8.66        9.26      1.22 o 
  -2   8   8      730.37      788.45     41.83 o 
  -1   8   8       59.83       65.89      2.58 o 
   0   8   8      503.08      507.64     38.23 o 
   1   8   8       10.15       10.40      4.06 o 
   2   8   8       21.94       22.37      2.31 o 
   3   8   8       33.00       26.52      2.01 o 
   4   8   8      147.12      145.14     13.98 o 
   5   8   8        2.46        7.09      2.24 o 
   6   8   8        0.20       -1.70      4.55 o 
  -9   9   8        8.77        9.64      6.72 o 
  -8   9   8        0.01        1.16      1.88 o 
  -7   9   8        3.43        2.13      1.45 o 
  -6   9   8       39.00       34.19      2.39 o 
  -5   9   8      197.09      191.00      4.65 o 
  -4   9   8        0.00        1.33      1.13 o 
  -3   9   8       21.23       20.98      2.06 o 
  -2   9   8       69.87       60.33      1.98 o 
  -1   9   8        5.50       17.00      6.97 o 
   0   9   8      374.83      376.51     16.96 o 
   1   9   8       15.87       11.17      7.87 o 
   2   9   8       22.06       25.30      1.79 o 
   3   9   8       18.86       21.08      2.17 o 
   4   9   8       82.58       80.80      3.59 o 
   5   9   8       14.94       19.53      2.80 o 
  -8  10   8        0.80        1.36      1.87 o 
  -7  10   8       82.38       85.47      5.03 o 
  -6  10   8        9.74        7.77      6.59 o 
  -5  10   8       24.95       21.97      3.82 o 
  -4  10   8       12.47        7.37      1.80 o 
  -3  10   8       56.64       68.94      3.68 o 
  -2  10   8      120.66      114.19      7.80 o 
  -1  10   8       10.64        8.36      3.74 o 
   0  10   8      241.35      236.76      5.82 o 
   1  10   8       56.29       55.48      5.48 o 
   2  10   8       88.21      102.10      3.41 o 
   3  10   8        1.51        6.06      6.19 o 
   4  10   8        0.02        1.16      2.19 o 
   5  10   8        0.48        5.68      9.33 o 
  -7  11   8       47.68       53.28      8.77 o 
  -6  11   8       16.69       17.13      2.25 o 
  -5  11   8       32.20       27.07      2.16 o 
  -4  11   8       11.83       10.46      1.52 o 
  -3  11   8        0.41       -0.04      1.82 o 
  -2  11   8      153.40      168.82      9.69 o 
  -1  11   8       48.15       34.34      4.22 o 
   0  11   8       12.68       10.03      4.77 o 
   1  11   8      115.63      105.01      8.19 o 
   2  11   8       10.91       12.84      1.97 o 
   3  11   8       86.79       89.80     13.78 o 
   4  11   8       12.15       10.63      2.16 o 
  -7  12   8        0.03        1.74      1.74 o 
  -6  12   8        4.62        6.32      1.89 o 
  -5  12   8        9.22       10.59      4.05 o 
  -4  12   8       18.55       12.51      3.84 o 
  -3  12   8        0.46        0.90      1.20 o 
  -2  12   8        3.28        2.30      1.35 o 
  -1  12   8       43.42       44.39      3.07 o 
   0  12   8        3.67        2.77      4.41 o 
   1  12   8        0.21        2.95      6.44 o 
   2  12   8        1.57        5.32      1.66 o 
   3  12   8       11.60       13.98      4.17 o 
  -5  13   8        8.57        4.06      1.61 o 
  -4  13   8       78.27       75.06      4.20 o 
  -3  13   8        1.35        0.96      2.36 o 
  -2  13   8        0.95        0.72      1.04 o 
  -1  13   8        0.99       -0.50      1.49 o 
   0  13   8       35.01       29.69      7.17 o 
   1  13   8        2.44        1.85      1.37 o 
   2  13   8        0.33        1.03      1.55 o 
  -4  14   8       32.89       25.21      2.22 o 
  -3  14   8       12.95       10.45      1.57 o 
  -2  14   8       21.12       12.93      1.86 o 
  -1  14   8       14.82       11.81      2.30 o 
   0  14   8       42.89       29.10     10.71 o 
   1  14   8        0.00        0.01      1.21 o 
 -11   1   9       11.53       12.48      2.81 o 
 -10   1   9        3.14        3.23      4.03 o 
  -9   1   9        4.66        5.88      2.50 o 
  -8   1   9      594.28      608.96      9.04 o 
  -7   1   9        4.00        0.06      2.81 o 
  -6   1   9       29.54       25.64      1.58 o 
  -5   1   9      168.00      172.74      3.36 o 
  -4   1   9      580.32      639.02     10.38 o 
  -3   1   9     5749.58     6566.09     74.79 o 
  -2   1   9      170.74      234.57      3.67 o 
  -1   1   9     1521.04     1410.57     50.31 o 
   0   1   9       16.88       20.66      1.11 o 
   1   1   9      155.67      138.63      2.76 o 
   2   1   9       39.68       41.09      3.48 o 
   3   1   9        4.73        3.33      1.27 o 
   4   1   9      181.31      184.83      4.80 o 
   5   1   9      110.69      115.28      9.07 o 
   6   1   9      260.73      266.55      6.86 o 
   7   1   9        7.36        5.49      2.08 o 
 -11   2   9        0.85        8.00      2.68 o 
 -10   2   9       55.75       56.99      3.18 o 
  -9   2   9        0.46        2.89      1.84 o 
  -8   2   9      162.06      162.56      4.11 o 
  -7   2   9        1.71        3.16      1.68 o 
  -6   2   9        4.99        7.46      2.32 o 
  -5   2   9      517.00      550.47      8.79 o 
  -4   2   9       51.88       49.78      1.78 o 
  -3   2   9       39.37       30.50      1.48 o 
  -2   2   9     2742.77     3023.05     37.15 o 
  -1   2   9     2367.63     2477.68     55.31 o 
   0   2   9      388.31      382.59      5.25 o 
   1   2   9     1381.05     1309.48     16.40 o 
   2   2   9       12.51       10.49      1.26 o 
   3   2   9       87.29       89.27      2.58 o 
   4   2   9      147.13      142.07      3.59 o 
   5   2   9      153.23      147.10      4.12 o 
   6   2   9        9.80        8.64      2.19 o 
   7   2   9        0.04       -0.26      1.99 o 
 -10   3   9       11.42       11.89      2.59 o 
  -9   3   9       59.31       51.91      2.85 o 
  -8   3   9       25.27       22.88      5.86 o 
  -7   3   9       82.74       78.28      4.51 o 
  -6   3   9      253.05      271.00      5.46 o 
  -5   3   9      720.66      755.76     18.88 o 
  -4   3   9      319.60      385.67      6.03 o 
  -3   3   9      118.23      115.41      3.02 o 
  -2   3   9      352.68      355.03      8.43 o 
  -1   3   9      257.73      239.56      4.88 o 
   0   3   9      424.05      490.26     12.43 o 
   1   3   9        0.06        1.33      0.72 o 
   2   3   9      372.65      358.12      5.69 o 
   3   3   9        2.67        2.48      1.11 o 
   4   3   9        4.09        3.48      1.28 o 
   5   3   9        7.28        4.70      2.17 o 
   6   3   9        6.90        9.47      3.74 o 
   7   3   9        0.58       -0.08      2.62 o 
 -10   4   9       38.34       46.83      5.71 o 
  -9   4   9        8.12        8.36      2.15 o 
  -8   4   9      152.24      157.56      5.38 o 
  -7   4   9        1.90        2.46      1.39 o 
  -6   4   9      201.25      196.84      3.89 o 
  -5   4   9       65.83       64.36      2.66 o 
  -4   4   9      936.10     1006.15     31.32 o 
  -3   4   9       23.68       25.28      3.39 o 
  -2   4   9        9.89       15.42      2.33 o 
  -1   4   9     3355.89     3388.38     54.54 o 
   0   4   9       68.81       75.63      1.64 o 
   1   4   9      483.53      501.41      7.14 o 
   2   4   9        9.36       10.25      1.15 o 
   3   4   9       98.28       93.03      3.40 o 
   4   4   9       60.34       53.09      3.09 o 
   5   4   9        1.13       -0.48      1.55 o 
   6   4   9        2.08        1.08      3.48 o 
   7   4   9       38.47       30.79      2.95 o 
 -10   5   9        6.68        5.19      2.08 o 
  -9   5   9       16.45       10.27      2.00 o 
  -8   5   9        3.10        2.97      1.49 o 
  -7   5   9       56.30       61.94      2.72 o 
  -6   5   9      188.83      185.28      4.01 o 
  -5   5   9        0.00        0.57      1.58 o 
  -4   5   9      131.90      118.96      4.13 o 
  -3   5   9       24.23       19.77      2.48 o 
  -2   5   9      121.45      108.87      4.70 o 
  -1   5   9        5.76        7.41      3.17 o 
   0   5   9        2.06        1.69      0.60 o 
   1   5   9        2.97        2.18      4.36 o 
   2   5   9      285.71      320.72      6.16 o 
   3   5   9       30.31       33.29      2.02 o 
   4   5   9       14.41       17.83      1.68 o 
   5   5   9      141.40      150.31     15.48 o 
   6   5   9       20.41       19.38      2.38 o 
   7   5   9        0.90       -0.86      2.19 o 
 -10   6   9        0.28        2.18      1.77 o 
  -9   6   9        2.67        3.39      1.69 o 
  -8   6   9       81.26       90.85      4.01 o 
  -7   6   9       14.53       12.53      1.75 o 
  -6   6   9      142.24      144.73      3.47 o 
  -5   6   9       29.68       32.80      1.55 o 
  -4   6   9       40.07       37.22      1.32 o 
  -3   6   9      170.07      135.51      3.49 o 
  -2   6   9       72.92       89.02      6.69 o 
  -1   6   9       24.79       17.37      2.95 o 
   0   6   9       15.23       11.82      1.41 o 
   1   6   9      181.50      178.83      4.00 o 
   2   6   9      111.66      114.93      3.91 o 
   3   6   9      236.40      259.74      6.15 o 
   4   6   9        5.96        6.26      2.67 o 
   5   6   9        0.85        1.14      1.61 o 
   6   6   9        0.10        0.98      2.91 o 
  -9   7   9       11.76       14.26      2.35 o 
  -8   7   9       59.58       58.49      2.83 o 
  -7   7   9        2.95        2.42      1.36 o 
  -6   7   9       73.45       72.11      5.04 o 
  -5   7   9        0.01        1.73      0.85 o 
  -4   7   9      178.68      175.02      9.55 o 
  -3   7   9        5.38        6.03      1.74 o 
  -2   7   9       53.20       49.17      3.87 o 
  -1   7   9       36.49       33.95      2.36 o 
   0   7   9      156.07      156.17      5.89 o 
   1   7   9      245.65      250.82      6.10 o 
   2   7   9      200.58      195.96      4.26 o 
   3   7   9       97.17      109.96      5.80 o 
   4   7   9      164.53      161.90      5.23 o 
   5   7   9       37.24       38.48      3.27 o 
   6   7   9      116.63      142.54      7.81 o 
  -9   8   9        0.45        3.82      2.55 o 
  -8   8   9       49.15       38.01      2.47 o 
  -7   8   9       19.76       17.46      1.74 o 
  -6   8   9       32.01       30.63      1.99 o 
  -5   8   9      203.82      199.82      4.40 o 
  -4   8   9       16.99       17.11      1.11 o 
  -3   8   9       26.86       22.74      2.05 o 
  -2   8   9        2.24        5.46      2.05 o 
  -1   8   9        3.40        2.80      1.79 o 
   0   8   9      168.08      189.15      9.82 o 
   1   8   9      179.65      166.13      3.96 o 
   2   8   9       20.88       27.42      2.15 o 
   3   8   9        0.03       -0.11      1.24 o 
   4   8   9       10.86        6.99      2.07 o 
   5   8   9       28.18       20.54      4.42 o 
   6   8   9        0.06        1.98      2.80 o 
  -9   9   9        2.95       -0.67      1.91 o 
  -8   9   9        1.06       -1.60      1.91 o 
  -7   9   9       28.23       25.71      1.99 o 
  -6   9   9       85.37       87.10      3.17 o 
  -5   9   9        7.04        8.12      1.29 o 
  -4   9   9      206.15      204.18      7.74 o 
  -3   9   9        1.91        2.22      0.84 o 
  -2   9   9      152.74      181.37      4.99 o 
  -1   9   9      227.83      225.20      9.25 o 
   0   9   9      104.03       90.37      5.20 o 
   1   9   9       84.23       91.58     13.86 o 
   2   9   9        0.03        1.00      1.13 o 
   3   9   9       15.75       11.37      5.69 o 
   4   9   9       75.56       81.08      4.25 o 
   5   9   9        6.84        4.09      2.67 o 
  -8  10   9        0.60        1.62      1.63 o 
  -7  10   9      117.54      124.68      8.74 o 
  -6  10   9       49.84       44.48      3.98 o 
  -5  10   9       35.84       32.46      3.21 o 
  -4  10   9      110.36      113.12      3.14 o 
  -3  10   9      187.45      173.54      4.46 o 
  -2  10   9       35.77       37.05      8.41 o 
  -1  10   9      178.63      161.71      6.04 o 
   0  10   9       44.41       47.58      5.35 o 
   1  10   9        8.90       11.49      3.91 o 
   2  10   9       56.64       59.17      9.05 o 
   3  10   9       25.44       23.32      2.51 o 
   4  10   9       19.27       27.19      5.36 o 
  -7  11   9        9.44        5.14      3.12 o 
  -6  11   9        9.62        6.65      1.69 o 
  -5  11   9       23.27       22.25      2.76 o 
  -4  11   9       79.45       88.10     17.89 o 
  -3  11   9       81.70       85.13      2.72 o 
  -2  11   9       55.82       56.77      4.92 o 
  -1  11   9        3.21        1.15      1.77 o 
   0  11   9       85.53      100.76      3.01 o 
   1  11   9       14.70        9.09      5.51 o 
   2  11   9       74.39       52.89      5.41 o 
   3  11   9       10.00        8.11      1.80 o 
   4  11   9        1.93        2.02      2.33 o 
  -6  12   9      124.47      127.51      5.39 o 
  -5  12   9      102.78       91.72      9.21 o 
  -4  12   9        0.03        1.52      1.32 o 
  -3  12   9       67.77       50.14      2.37 o 
  -2  12   9        4.37        2.70      2.24 o 
  -1  12   9       72.91       52.15      7.21 o 
   0  12   9        6.22        6.14      9.07 o 
   1  12   9      202.05      258.87     17.70 o 
   2  12   9        2.65        4.45      1.74 o 
   3  12   9       83.86       88.79     21.43 o 
  -5  13   9        4.32        2.96      1.35 o 
  -4  13   9        0.07        3.78      2.27 o 
  -3  13   9        3.30        0.78      0.91 o 
  -2  13   9        0.97        1.57      1.50 o 
  -1  13   9        5.33        1.54      2.50 o 
   0  13   9       18.69       19.28      1.52 o 
   1  13   9        1.18        5.40      2.85 o 
   2  13   9       10.57        5.83     12.77 o 
  -3  14   9        1.90        2.60      1.55 o 
  -2  14   9        8.67       14.19      5.13 o 
  -1  14   9       11.02        9.24      1.40 o 
   0  14   9        1.52       -0.60      4.14 o 
 -11   0  10        7.40        5.39      3.54 o 
 -10   0  10        8.13        6.99      3.08 o 
  -9   0  10        2.43        6.38      4.85 o 
  -8   0  10       93.49       70.74      7.29 o 
  -7   0  10     2288.56     2466.69     42.43 o 
  -6   0  10       17.19       18.73      2.18 o 
  -5   0  10     1542.57     1578.04     26.78 o 
  -4   0  10      450.08      536.64     10.64 o 
  -3   0  10      140.72      193.49      5.04 o 
  -2   0  10     1145.01     1374.13     22.56 o 
  -1   0  10     3181.07     3657.38     60.77 o 
   0   0  10     2263.47     2324.94     39.15 o 
   1   0  10        0.10        0.86      1.61 o 
   2   0  10      298.79      264.37      6.42 o 
   3   0  10        1.60        0.86      1.72 o 
   4   0  10      158.07      162.78      7.64 o 
   5   0  10       11.00       11.03      3.13 o 
   6   0  10        1.05        2.92      2.71 o 
   7   0  10        7.04        6.62      3.28 o 
 -11   1  10        4.52        7.43      5.60 o 
 -10   1  10      137.35      144.57      6.69 o 
  -9   1  10       52.93       58.69      5.76 o 
  -8   1  10      435.32      492.07      9.51 o 
  -7   1  10      120.64      125.96      7.33 o 
  -6   1  10      265.80      288.78     11.13 o 
  -5   1  10      231.37      241.72      4.66 o 
  -4   1  10        0.80        1.16      0.62 o 
  -3   1  10        4.27        2.30      0.72 o 
  -2   1  10     2218.15     2493.14     38.76 o 
  -1   1  10     3668.73     3958.72     67.26 o 
   0   1  10      672.00      715.09      8.86 o 
   1   1  10      508.06      527.82     14.19 o 
   2   1  10       35.03       35.56      1.62 o 
   3   1  10      270.28      271.13      8.19 o 
   4   1  10       30.60       32.48      2.03 o 
   5   1  10       80.38       78.42      3.25 o 
   6   1  10       78.99       77.84      3.49 o 
   7   1  10        0.50        5.28      2.32 o 
 -11   2  10        6.64        5.00      4.58 o 
 -10   2  10        9.91       10.25      2.15 o 
  -9   2  10       69.74       78.87      3.22 o 
  -8   2  10        0.15        1.21      1.78 o 
  -7   2  10      613.25      625.04     18.48 o 
  -6   2  10      173.11      198.20      3.98 o 
  -5   2  10      106.07       81.74      2.26 o 
  -4   2  10      148.70      134.62      3.90 o 
  -3   2  10     1062.92     1067.41     15.74 o 
  -2   2  10      167.16      151.57      7.54 o 
  -1   2  10      870.28      995.72     14.89 o 
   0   2  10       61.41       48.52      1.55 o 
   1   2  10       66.31       56.97      1.81 o 
   2   2  10      316.27      335.10      5.41 o 
   3   2  10       10.96       10.22      1.31 o 
   4   2  10      112.26      113.67      3.33 o 
   5   2  10       47.66       46.16      2.75 o 
   6   2  10       62.89       67.86      3.39 o 
   7   2  10        0.00        2.08      1.99 o 
 -10   3  10        0.19        6.38      2.11 o 
  -9   3  10       32.42       23.77      5.78 o 
  -8   3  10       11.14       10.98      1.72 o 
  -7   3  10      280.50      295.72     25.72 o 
  -6   3  10      407.73      405.42      6.17 o 
  -5   3  10      110.98       97.57      5.47 o 
  -4   3  10        1.02       -0.58      1.26 o 
  -3   3  10     1285.28     1362.48     17.35 o 
  -2   3  10      764.65      801.82     15.43 o 
  -1   3  10     1485.53     1703.46     21.51 o 
   0   3  10     1106.72     1091.37     16.34 o 
   1   3  10      242.67      265.11      4.36 o 
   2   3  10        4.56        4.13      0.98 o 
   3   3  10      129.81      130.33      3.78 o 
   4   3  10       24.79       26.24      3.00 o 
   5   3  10       54.42       57.62      2.74 o 
   6   3  10       61.46       80.89      6.26 o 
   7   3  10      158.40      169.92     10.06 o 
 -10   4  10        8.91        9.67      2.03 o 
  -9   4  10        8.97        7.00      1.72 o 
  -8   4  10        0.62        1.42      1.41 o 
  -7   4  10        9.04        9.03      1.60 o 
  -6   4  10      371.58      349.24      6.85 o 
  -5   4  10      143.33      141.83     11.74 o 
  -4   4  10        0.27        1.27      4.11 o 
  -3   4  10        4.73        6.85      1.92 o 
  -2   4  10       73.80       82.99      4.27 o 
  -1   4  10      335.17      371.59      9.04 o 
   0   4  10      384.96      433.94      9.76 o 
   1   4  10      106.81      115.63      6.68 o 
   2   4  10        0.94        4.60      1.05 o 
   3   4  10       51.51       52.72      3.08 o 
   4   4  10        6.87        5.34      2.24 o 
   5   4  10       27.66       26.55      5.01 o 
   6   4  10       22.02       18.37      3.74 o 
 -10   5  10       16.00       19.06      2.63 o 
  -9   5  10       30.31       34.22      2.49 o 
  -8   5  10       30.11       29.10      2.75 o 
  -7   5  10      135.21      143.01      4.93 o 
  -6   5  10       92.01       85.70      6.26 o 
  -5   5  10      779.81      873.43     17.30 o 
  -4   5  10      195.95      220.47      4.46 o 
  -3   5  10        5.31        7.81      2.34 o 
  -2   5  10      249.02      234.49      7.25 o 
  -1   5  10      269.04      322.47     19.85 o 
   0   5  10      512.24      511.65      9.11 o 
   1   5  10       57.13       65.32      2.53 o 
   2   5  10      286.83      303.22      9.00 o 
   3   5  10      260.44      245.86      4.89 o 
   4   5  10      122.87      123.99      3.53 o 
   5   5  10        2.89        4.68      3.01 o 
   6   5  10        6.55        7.74      2.07 o 
 -10   6  10        1.34        3.35      1.76 o 
  -9   6  10        2.57        1.46      1.56 o 
  -8   6  10        8.94        8.28      1.59 o 
  -7   6  10      367.38      387.69      8.27 o 
  -6   6  10       50.67       69.62     11.91 o 
  -5   6  10       77.47       79.78      2.22 o 
  -4   6  10       30.62       42.47      2.16 o 
  -3   6  10        0.15        4.38      5.32 o 
  -2   6  10      233.12      240.96     12.70 o 
  -1   6  10      599.41      659.16     14.35 o 
   0   6  10      743.87      749.42     12.94 o 
   1   6  10      864.29      943.49     14.24 o 
   2   6  10      768.56      779.07     28.34 o 
   3   6  10        4.56        0.40      2.28 o 
   4   6  10        0.09        2.21      1.42 o 
   5   6  10        9.16        8.47      5.49 o 
   6   6  10        1.78        2.19      2.54 o 
  -9   7  10        4.13        7.23      2.74 o 
  -8   7  10        0.10        0.11      2.26 o 
  -7   7  10       79.70       70.85      3.58 o 
  -6   7  10      109.43      120.56      4.32 o 
  -5   7  10        1.98        1.71      1.23 o 
  -4   7  10       79.60       92.84      9.23 o 
  -3   7  10       89.55      100.49      5.86 o 
  -2   7  10        6.56        1.93      3.53 o 
  -1   7  10        0.04        0.93      2.57 o 
   0   7  10      188.62      208.49      4.41 o 
   1   7  10      313.00      307.86     18.39 o 
   2   7  10        3.90        3.15      1.19 o 
   3   7  10       27.40       28.63      2.18 o 
   4   7  10        3.99        1.29      2.00 o 
   5   7  10       48.72       47.91     11.42 o 
   6   7  10       26.03       21.55     10.92 o 
  -9   8  10       52.37       55.06      3.57 o 
  -8   8  10        0.29       -1.09      1.35 o 
  -7   8  10       34.13       21.96      3.01 o 
  -6   8  10        8.06       10.41      1.78 o 
  -5   8  10      105.55      104.09      3.92 o 
  -4   8  10       45.36       50.97      2.42 o 
  -3   8  10      351.66      399.49     11.80 o 
  -2   8  10      453.21      469.15     12.81 o 
  -1   8  10      139.32      135.64     10.33 o 
   0   8  10      702.75      766.72     34.84 o 
   1   8  10        1.19       -1.34      3.72 o 
   2   8  10      210.19      240.18     21.70 o 
   3   8  10        5.04        2.47      3.50 o 
   4   8  10      171.47      185.15     10.15 o 
   5   8  10       31.99       26.21      2.74 o 
  -9   9  10        1.12        1.97      1.56 o 
  -8   9  10        3.66        1.90      1.44 o 
  -7   9  10        1.14        0.00      1.42 o 
  -6   9  10       37.14       38.36      2.22 o 
  -5   9  10       54.27       46.00      6.06 o 
  -4   9  10       14.67       13.94      1.03 o 
  -3   9  10       34.58       41.59      9.22 o 
  -2   9  10        9.73       13.31      4.15 o 
  -1   9  10        0.23       -0.11      0.61 o 
   0   9  10        5.15        8.58      5.84 o 
   1   9  10       54.41       51.57      2.16 o 
   2   9  10      149.83      142.36      9.32 o 
   3   9  10        3.75       -0.38      3.49 o 
   4   9  10        0.96        0.11      1.73 o 
   5   9  10      102.81       90.73     13.72 o 
  -8  10  10       15.41       11.46      1.82 o 
  -7  10  10       10.99        9.68      1.73 o 
  -6  10  10        8.51        9.00      1.81 o 
  -5  10  10       58.45       56.54      2.22 o 
  -4  10  10       21.40       20.34      2.34 o 
  -3  10  10      191.44      185.73     15.75 o 
  -2  10  10       79.64       81.17      7.90 o 
  -1  10  10        1.67        1.46      0.61 o 
   0  10  10       50.85       38.48      4.77 o 
   1  10  10       55.41       61.38     12.02 o 
   2  10  10        1.23        4.59      1.38 o 
   3  10  10        5.44        9.15      3.11 o 
   4  10  10       45.31       45.44      5.45 o 
  -7  11  10       17.48       13.37      1.71 o 
  -6  11  10        1.57        1.49      1.42 o 
  -5  11  10       38.43       25.58      1.74 o 
  -4  11  10       49.76       39.57      1.83 o 
  -3  11  10      102.11       83.99     14.75 o 
  -2  11  10        2.40        0.13      2.19 o 
  -1  11  10       38.71       42.65      9.38 o 
   0  11  10        0.12        1.73      0.93 o 
   1  11  10        5.58        4.64      3.78 o 
   2  11  10       33.53       24.71     14.86 o 
   3  11  10        0.17        9.95      4.12 o 
  -6  12  10       73.46       64.60     12.10 o 
  -5  12  10        1.52       -1.59      2.07 o 
  -4  12  10       14.68        6.79      1.09 o 
  -3  12  10        1.44        2.57     11.23 o 
  -2  12  10       29.41       32.29      1.50 o 
  -1  12  10        0.14        1.56      1.24 o 
   0  12  10        0.37       -0.52      1.55 o 
   1  12  10        6.93        6.21      2.20 o 
   2  12  10        7.31        3.82      3.53 o 
  -5  13  10        5.08        5.74      2.35 o 
  -4  13  10        3.44        1.56      3.38 o 
  -3  13  10       28.12       19.84      4.60 o 
  -2  13  10        1.73        1.31      0.99 o 
  -1  13  10       16.53       12.37      1.16 o 
   0  13  10        3.17        2.12      2.45 o 
   1  13  10       11.75        7.50      1.38 o 
  -2  14  10       14.31       13.00      4.78 o 
 -11   1  11       22.17       28.57      5.00 o 
 -10   1  11        2.79        2.18      3.64 o 
  -9   1  11      512.45      539.70      9.22 o 
  -8   1  11       78.94       84.02      3.45 o 
  -7   1  11        1.01        0.35      0.83 o 
  -6   1  11       66.32       65.15      3.49 o 
  -5   1  11       35.01       29.55      1.79 o 
  -4   1  11       12.83        6.92      1.08 o 
  -3   1  11      813.08      880.69     11.63 o 
  -2   1  11        1.97        2.32      0.71 o 
  -1   1  11        9.78       11.14      1.99 o 
   0   1  11      125.41      126.51     10.85 o 
   1   1  11      255.94      266.96      5.39 o 
   2   1  11       34.96       28.45      1.77 o 
   3   1  11       72.21       71.88      2.96 o 
   4   1  11       37.40       39.81      2.59 o 
   5   1  11      105.04      116.17      5.10 o 
   6   1  11       94.89       88.12      3.76 o 
 -11   2  11       45.64       49.51      9.19 o 
 -10   2  11       30.22       40.33      4.80 o 
  -9   2  11       15.02       19.66      4.65 o 
  -8   2  11       25.39       29.15      3.57 o 
  -7   2  11       12.18       11.18      1.71 o 
  -6   2  11      340.46      361.79      5.82 o 
  -5   2  11      646.06      655.81     11.35 o 
  -4   2  11      926.93      955.39     13.04 o 
  -3   2  11      916.92     1023.99     13.12 o 
  -2   2  11      344.47      392.80      7.51 o 
  -1   2  11      290.23      303.47      5.66 o 
   0   2  11      209.60      209.47      3.90 o 
   1   2  11      485.07      461.00      6.60 o 
   2   2  11      147.40      153.55      3.91 o 
   3   2  11        0.07        1.61      1.18 o 
   4   2  11       19.06       21.01      2.12 o 
   5   2  11       86.00       91.15      3.67 o 
   6   2  11       12.16       13.51      5.46 o 
 -10   3  11       20.04       14.95      2.15 o 
  -9   3  11       18.14       18.34      3.47 o 
  -8   3  11      148.38      146.43      6.57 o 
  -7   3  11      454.12      450.73      8.46 o 
  -6   3  11       13.61        9.92      1.74 o 
  -5   3  11      641.91      674.58     16.16 o 
  -4   3  11        0.04       -0.13      0.81 o 
  -3   3  11      226.64      265.27      5.75 o 
  -2   3  11       60.38       59.70      5.08 o 
  -1   3  11      300.07      299.91      7.63 o 
   0   3  11      372.87      398.37      6.69 o 
   1   3  11      130.45      131.66      2.94 o 
   2   3  11       82.70       82.03      2.99 o 
   3   3  11       46.41       45.79      6.78 o 
   4   3  11       51.96       46.60      2.47 o 
   5   3  11       31.61       31.49      2.40 o 
   6   3  11        5.58        4.46      2.32 o 
 -10   4  11        1.75        1.60      1.93 o 
  -9   4  11       10.36       10.26      1.91 o 
  -8   4  11        9.38       11.39      2.27 o 
  -7   4  11      187.03      184.30      4.24 o 
  -6   4  11      552.55      578.64      9.76 o 
  -5   4  11      367.56      399.89     12.27 o 
  -4   4  11      129.86      124.82      2.63 o 
  -3   4  11       12.08       11.88      3.26 o 
  -2   4  11     1571.94     1638.48     28.01 o 
  -1   4  11     1038.22     1035.08     17.00 o 
   0   4  11      262.69      273.99      8.10 o 
   1   4  11      385.72      379.76      5.77 o 
   2   4  11       41.54       43.25      1.91 o 
   3   4  11      442.52      467.92      8.21 o 
   4   4  11        1.94        5.74      6.76 o 
   5   4  11       55.84       61.73      3.94 o 
   6   4  11        0.00        2.00      1.85 o 
 -10   5  11        5.13        1.34      1.80 o 
  -9   5  11       20.74       15.06      1.95 o 
  -8   5  11       14.27       16.06      1.87 o 
  -7   5  11       30.01       33.97      5.08 o 
  -6   5  11       60.25       63.83      2.38 o 
  -5   5  11       13.59       19.61      2.67 o 
  -4   5  11      349.23      359.04     10.93 o 
  -3   5  11      258.98      284.63      8.61 o 
  -2   5  11       22.63       21.22      2.94 o 
  -1   5  11       82.88      106.94      6.84 o 
   0   5  11        0.43        2.80      1.10 o 
   1   5  11       54.91       48.86      1.74 o 
   2   5  11      150.09      148.78      3.75 o 
   3   5  11       66.77       63.91      2.49 o 
   4   5  11       63.93       67.52      2.92 o 
   5   5  11       18.56       18.15      1.96 o 
   6   5  11        4.12        3.55      1.81 o 
 -10   6  11        0.22        3.20      2.04 o 
  -9   6  11       14.44       12.68      5.27 o 
  -8   6  11      181.71      196.79      9.24 o 
  -7   6  11       43.07       41.95      4.45 o 
  -6   6  11       11.34       19.23      2.18 o 
  -5   6  11        1.93        2.89      0.66 o 
  -4   6  11      580.97      646.98     20.95 o 
  -3   6  11       19.98       14.10      3.05 o 
  -2   6  11      160.65      170.31      6.59 o 
  -1   6  11      506.56      509.38     18.57 o 
   0   6  11      215.67      199.40      4.98 o 
   1   6  11        1.99       -1.16      2.38 o 
   2   6  11       28.55       32.61      4.01 o 
   3   6  11      194.67      192.23      5.39 o 
   4   6  11       70.73       61.43      3.09 o 
   5   6  11       11.75       18.36      4.59 o 
  -9   7  11        7.31        8.75      1.88 o 
  -8   7  11        0.23        1.18      2.85 o 
  -7   7  11       45.24       42.79      2.58 o 
  -6   7  11      454.05      476.15      9.75 o 
  -5   7  11       18.11       15.22      1.03 o 
  -4   7  11      283.20      306.54     10.55 o 
  -3   7  11      117.27      125.94      6.23 o 
  -2   7  11      199.41      208.22     10.50 o 
  -1   7  11       50.92       40.15      4.36 o 
   0   7  11      504.07      522.30     25.41 o 
   1   7  11      227.07      235.23      4.72 o 
   2   7  11       36.58       27.78      2.94 o 
   3   7  11        1.69        5.00      4.94 o 
   4   7  11       26.33       17.31      8.79 o 
   5   7  11      108.48      118.17     12.11 o 
  -9   8  11        4.55        1.91      1.51 o 
  -8   8  11        7.85       10.31      1.94 o 
  -7   8  11        7.89        7.47      1.55 o 
  -6   8  11        0.39        1.18      1.00 o 
  -5   8  11        2.29        5.47      2.84 o 
  -4   8  11        5.04        2.63      5.90 o 
  -3   8  11       20.47       16.68      3.92 o 
  -2   8  11      240.03      260.03     18.51 o 
  -1   8  11       14.60       17.39      7.09 o 
   0   8  11       56.50       67.52      6.65 o 
   1   8  11        3.21        0.72      2.72 o 
   2   8  11       27.36       24.38      1.92 o 
   3   8  11       79.93       71.65      6.32 o 
   4   8  11        0.28        1.19      6.53 o 
   5   8  11        5.92        3.31      2.91 o 
  -8   9  11       22.12       17.38      3.49 o 
  -7   9  11        1.36        1.40      0.95 o 
  -6   9  11       20.60       16.31      1.57 o 
  -5   9  11      338.54      344.43      8.09 o 
  -4   9  11      613.66      696.80     39.54 o 
  -3   9  11      107.61      112.95      6.84 o 
  -2   9  11      107.77      126.50      6.96 o 
  -1   9  11       39.33       52.38      6.07 o 
   0   9  11       25.78       36.26      5.70 o 
   1   9  11        1.87       -0.03      2.41 o 
   2   9  11        8.62        5.72      8.66 o 
   3   9  11       40.35       63.32      8.77 o 
   4   9  11       35.02       30.80      8.18 o 
  -8  10  11       30.08       19.31      1.93 o 
  -7  10  11        0.59        1.33      0.98 o 
  -6  10  11        1.98        0.82      0.86 o 
  -5  10  11        0.00        1.52      7.37 o 
  -4  10  11        8.81        9.76      5.21 o 
  -3  10  11       56.34       61.34      5.65 o 
  -2  10  11        3.62        4.85      3.50 o 
  -1  10  11       85.80       86.43     10.18 o 
   0  10  11        0.97        0.68      0.65 o 
   1  10  11       61.24       56.91      5.93 o 
   2  10  11       41.18       40.76     11.59 o 
   3  10  11       39.95       27.78      6.67 o 
  -7  11  11        2.83        3.94      1.34 o 
  -6  11  11       18.09        4.64      2.24 o 
  -5  11  11        1.68        1.53      0.71 o 
  -4  11  11       70.47       58.56      2.29 o 
  -3  11  11       33.87       30.62      6.59 o 
  -2  11  11       80.99       92.88     10.47 o 
  -1  11  11        0.21        1.03      1.67 o 
   0  11  11        0.01        0.02      2.63 o 
   1  11  11       13.71       14.37      4.80 o 
   2  11  11        1.22       -0.75      2.78 o 
   3  11  11        4.71        6.15      2.06 o 
  -6  12  11       36.35       17.87     10.41 o 
  -5  12  11        1.51        0.93      2.07 o 
  -4  12  11        1.10        2.05      1.61 o 
  -3  12  11       18.16       11.38      1.31 o 
  -2  12  11       44.89       28.48      6.69 o 
  -1  12  11        9.47        5.86      1.43 o 
   0  12  11       49.53       49.18      9.73 o 
   1  12  11       53.53       35.16     19.56 o 
   2  12  11       26.55       17.62      4.61 o 
  -4  13  11       32.75       42.29      7.18 o 
  -3  13  11       12.61       12.88      5.19 o 
  -2  13  11       12.37        9.03      6.43 o 
  -1  13  11        3.12        5.87      4.44 o 
   0  13  11        0.35       10.80      5.29 o 
 -11   0  12       65.73       60.37      5.39 o 
 -10   0  12       21.85       30.87      3.93 o 
  -9   0  12      553.47      608.53     14.43 o 
  -8   0  12       15.63       22.07      3.25 o 
  -7   0  12        8.47       13.68      2.33 o 
  -6   0  12      231.11      238.09      6.33 o 
  -5   0  12       18.07       23.58      1.83 o 
  -4   0  12      140.75      127.24      6.23 o 
  -3   0  12      128.08      100.04      3.94 o 
  -2   0  12      515.83      488.23     12.60 o 
  -1   0  12     1546.21     1660.14     44.46 o 
   0   0  12     1378.05     1524.82     25.61 o 
   1   0  12      183.84      193.90      5.49 o 
   2   0  12      504.80      494.79     10.91 o 
   3   0  12       78.67       76.39      3.86 o 
   4   0  12      261.89      292.09      8.36 o 
   5   0  12        1.70        4.65      2.61 o 
   6   0  12      229.79      271.91     10.40 o 
 -11   1  12        0.62        1.08      2.14 o 
 -10   1  12        5.23       10.40      6.06 o 
  -9   1  12        4.47        7.38      2.19 o 
  -8   1  12      558.49      609.66      9.52 o 
  -7   1  12        0.74        2.70      1.36 o 
  -6   1  12      168.72      164.04      5.04 o 
  -5   1  12       16.62       15.94      2.34 o 
  -4   1  12      445.23      484.27      7.66 o 
  -3   1  12      134.63      144.36      4.14 o 
  -2   1  12       15.23       15.88      2.04 o 
  -1   1  12      131.29      137.54      2.94 o 
   0   1  12       55.17       64.31      2.05 o 
   1   1  12        4.12        3.84      1.23 o 
   2   1  12       24.90       25.50      1.66 o 
   3   1  12        0.00        0.13      2.48 o 
   4   1  12       64.48       73.66      5.86 o 
   5   1  12       11.74       11.96      2.40 o 
   6   1  12        4.16        3.56      2.16 o 
 -10   2  12        3.49        5.94      3.51 o 
  -9   2  12       40.11       30.55      2.50 o 
  -8   2  12       75.92       72.08      3.52 o 
  -7   2  12      516.32      560.34     24.60 o 
  -6   2  12      161.76      172.99      3.72 o 
  -5   2  12      328.60      343.69      6.17 o 
  -4   2  12       15.54       10.21      1.13 o 
  -3   2  12      648.18      651.30      8.58 o 
  -2   2  12      121.31      134.82      8.33 o 
  -1   2  12      365.28      367.01      7.90 o 
   0   2  12       41.35       28.55      1.42 o 
   1   2  12      459.74      478.11      6.97 o 
   2   2  12      300.56      306.28      6.18 o 
   3   2  12       73.59       74.99      3.47 o 
   4   2  12      104.69      105.25      7.11 o 
   5   2  12      130.44      148.82      5.41 o 
   6   2  12        0.70       -0.35      2.01 o 
 -10   3  12        9.54       15.06      4.97 o 
  -9   3  12        0.50        3.90      2.32 o 
  -8   3  12        0.98        0.61      2.25 o 
  -7   3  12      352.55      369.99      6.53 o 
  -6   3  12     1299.36     1390.69     21.23 o 
  -5   3  12      210.50      231.21      5.68 o 
  -4   3  12       38.12       31.92      1.41 o 
  -3   3  12      656.62      721.56     12.79 o 
  -2   3  12      864.24      939.33     13.43 o 
  -1   3  12      444.03      449.11      6.59 o 
   0   3  12      120.35      133.35      3.91 o 
   1   3  12        4.32        2.96      0.93 o 
   2   3  12       33.45       26.10      1.64 o 
   3   3  12      259.61      252.92     10.15 o 
   4   3  12      207.91      212.09      7.66 o 
   5   3  12       48.78       40.43      3.09 o 
   6   3  12       28.09       27.75      2.90 o 
 -10   4  12       17.90       17.30      2.66 o 
  -9   4  12        0.21        2.85      1.97 o 
  -8   4  12       10.39       15.18      5.71 o 
  -7   4  12      237.55      257.76      6.82 o 
  -6   4  12      201.67      186.06      3.97 o 
  -5   4  12       72.85       81.32      7.65 o 
  -4   4  12        2.51        2.29      1.48 o 
  -3   4  12        7.82       10.12      2.38 o 
  -2   4  12      844.01     1004.72     19.23 o 
  -1   4  12      261.32      269.01      7.17 o 
   0   4  12      168.02      143.58      8.32 o 
   1   4  12       66.30       61.37      2.00 o 
   2   4  12       15.14       15.55      2.77 o 
   3   4  12       51.41       41.54      2.79 o 
   4   4  12       80.01       75.79      3.05 o 
   5   4  12       29.59       36.89      2.82 o 
 -10   5  12       44.66       50.18      3.58 o 
  -9   5  12        0.54        2.21      1.55 o 
  -8   5  12      204.79      217.64      4.82 o 
  -7   5  12       22.08       22.19      2.29 o 
  -6   5  12      360.87      371.76      8.94 o 
  -5   5  12       35.03       32.89      7.45 o 
  -4   5  12        5.92       10.52      6.03 o 
  -3   5  12      212.72      211.54      7.28 o 
  -2   5  12      547.66      599.94     13.68 o 
  -1   5  12        1.50        5.90      3.81 o 
   0   5  12      201.47      195.14      5.00 o 
   1   5  12      762.71      827.94     15.91 o 
   2   5  12      202.95      204.68      5.98 o 
   3   5  12      248.29      231.64      4.81 o 
   4   5  12        1.11        1.49      2.10 o 
   5   5  12        3.75        0.88      1.51 o 
 -10   6  12        0.08       -0.55      2.14 o 
  -9   6  12        0.39        0.47      1.86 o 
  -8   6  12       45.58       38.83      3.80 o 
  -7   6  12        4.31        4.43      1.22 o 
  -6   6  12       25.12       17.63      1.93 o 
  -5   6  12        4.27        1.93      0.73 o 
  -4   6  12        0.80        4.50      2.71 o 
  -3   6  12      183.39      202.71      7.77 o 
  -2   6  12       17.29       13.71      9.34 o 
  -1   6  12      379.54      437.09     11.52 o 
   0   6  12     1056.06     1128.76     16.71 o 
   1   6  12       98.29       97.38      4.09 o 
   2   6  12       31.82       30.98      3.16 o 
   3   6  12       15.36        9.86      2.81 o 
   4   6  12       10.01       10.48      1.82 o 
   5   6  12        2.84        1.94      3.12 o 
  -9   7  12        5.35        3.39      3.12 o 
  -8   7  12       11.97        6.92      5.28 o 
  -7   7  12        1.07        2.02      1.07 o 
  -6   7  12        9.75        6.78      0.98 o 
  -5   7  12      257.80      250.43      5.46 o 
  -4   7  12       86.97       84.88     13.76 o 
  -3   7  12       62.21       60.04      7.15 o 
  -2   7  12        4.25       12.07      4.61 o 
  -1   7  12        6.15        3.10      2.98 o 
   0   7  12      579.05      712.98     13.43 o 
   1   7  12        4.81        3.04      3.29 o 
   2   7  12       22.93       13.68      4.90 o 
   3   7  12       19.48       23.23      5.54 o 
   4   7  12        5.41        7.58      2.45 o 
   5   7  12       13.60       16.14      5.42 o 
  -9   8  12        1.79        6.70      2.15 o 
  -8   8  12       53.36       56.80      2.63 o 
  -7   8  12       65.06       73.96      3.41 o 
  -6   8  12      168.51      188.23      5.63 o 
  -5   8  12       22.80       29.48      5.30 o 
  -4   8  12        4.31        1.67      5.50 o 
  -3   8  12      693.55      826.91     30.63 o 
  -2   8  12       86.92       96.60     10.49 o 
  -1   8  12      129.27      131.94      8.87 o 
   0   8  12       65.93       51.05      1.85 o 
   1   8  12      170.98      203.68      6.54 o 
   2   8  12       12.98       10.98      6.15 o 
   3   8  12      112.89      117.06     12.27 o 
   4   8  12      133.13      130.79      5.22 o 
  -8   9  12        0.03       -0.12      1.37 o 
  -7   9  12        0.00        0.58      0.89 o 
  -6   9  12        6.94        4.56      1.37 o 
  -5   9  12      163.76      193.50      9.97 o 
  -4   9  12      149.62      157.88      8.51 o 
  -3   9  12        0.01        6.55      6.25 o 
  -2   9  12       43.25       59.50      8.62 o 
  -1   9  12        3.18        6.09      3.32 o 
   0   9  12        3.46        5.10      4.71 o 
   1   9  12      229.20      213.98     12.91 o 
   2   9  12        3.15        5.71      7.46 o 
   3   9  12       13.56        4.89      2.88 o 
   4   9  12        5.36        1.53      2.66 o 
  -8  10  12        0.13       -1.80      1.80 o 
  -7  10  12        4.02        2.28      1.17 o 
  -6  10  12        1.49        1.69      0.77 o 
  -5  10  12       81.14       85.00      6.72 o 
  -4  10  12        0.03        6.80      4.02 o 
  -3  10  12        7.72       24.63      4.51 o 
  -2  10  12       13.81       12.96      5.80 o 
  -1  10  12       31.94       34.62      4.62 o 
   0  10  12       24.02       12.59      4.61 o 
   1  10  12        5.52        5.03      6.13 o 
   2  10  12       95.01       96.95     15.43 o 
   3  10  12        0.03       -0.21      4.55 o 
  -7  11  12        9.28        3.22      1.30 o 
  -6  11  12        0.00        0.89      5.57 o 
  -5  11  12        4.57        3.03      3.22 o 
  -4  11  12       43.09       35.35      6.43 o 
  -3  11  12       62.94       51.61      5.87 o 
  -2  11  12        4.62        7.11      4.85 o 
  -1  11  12       81.63       99.79      6.84 o 
   0  11  12        2.01        1.18      0.50 o 
   1  11  12        5.66        4.17      1.18 o 
   2  11  12        8.41        3.81      9.99 o 
  -6  12  12        0.90        1.66      5.39 o 
  -5  12  12        0.42        1.46      6.55 o 
  -4  12  12        8.35        4.89      5.32 o 
  -3  12  12       13.17       13.75      9.21 o 
  -2  12  12       32.03       43.03      5.87 o 
  -1  12  12        0.41        2.21      3.93 o 
   0  12  12        5.70       10.44      4.39 o 
   1  12  12        5.18        8.24      4.41 o 
  -4  13  12        0.56       -0.20      4.46 o 
  -3  13  12        4.98       10.95      7.17 o 
  -2  13  12        2.72        4.91      4.51 o 
  -1  13  12       56.24       62.26      6.81 o 
 -10   1  13        0.42        0.90      2.42 o 
  -9   1  13      109.25      105.95      4.01 o 
  -8   1  13       85.79      102.54      4.18 o 
  -7   1  13        3.09        6.31      2.79 o 
  -6   1  13       14.28       14.89      3.61 o 
  -5   1  13      624.51      660.60     10.40 o 
  -4   1  13       34.46       28.68      1.50 o 
  -3   1  13      228.92      255.28      5.69 o 
  -2   1  13      964.81     1061.04     14.12 o 
  -1   1  13        5.13        3.87      0.96 o 
   0   1  13     1372.17     1415.28     23.73 o 
   1   1  13       35.12       29.17      3.51 o 
   2   1  13       48.35       45.28      2.45 o 
   3   1  13        2.71        2.27      2.07 o 
   4   1  13       19.96       22.18      4.51 o 
   5   1  13      157.25      163.71      4.99 o 
 -10   2  13        0.84        4.09      2.12 o 
  -9   2  13       57.38       67.23      3.18 o 
  -8   2  13       49.19       58.80      3.19 o 
  -7   2  13        0.10        0.73      1.67 o 
  -6   2  13        3.30        4.42      2.64 o 
  -5   2  13      152.04      144.47      3.13 o 
  -4   2  13       73.19       78.12      4.69 o 
  -3   2  13        2.42        3.46      0.87 o 
  -2   2  13      329.44      333.81      5.20 o 
  -1   2  13      225.76      250.91      4.50 o 
   0   2  13      701.61      748.71     11.55 o 
   1   2  13       21.50       24.33      2.93 o 
   2   2  13       46.15       46.09      3.00 o 
   3   2  13       92.11       93.25      3.27 o 
   4   2  13       15.07       15.66      2.09 o 
   5   2  13       58.67       63.57     12.15 o 
 -10   3  13        4.76        5.63      2.12 o 
  -9   3  13       55.37       63.77      2.99 o 
  -8   3  13       26.55       27.31      2.21 o 
  -7   3  13      256.40      268.69     10.95 o 
  -6   3  13        0.30       -0.54      2.23 o 
  -5   3  13       25.39       20.95      6.98 o 
  -4   3  13       23.21       27.18      1.59 o 
  -3   3  13        0.65        6.93      3.20 o 
  -2   3  13      116.30      114.04      4.79 o 
  -1   3  13      828.10      875.57     12.05 o 
   0   3  13       21.18       22.82      2.15 o 
   1   3  13       48.75       41.84      1.90 o 
   2   3  13       82.47       82.73      2.79 o 
   3   3  13       25.38       30.11      2.63 o 
   4   3  13      109.60      105.95      5.56 o 
   5   3  13       28.49       36.53      3.30 o 
 -10   4  13        2.65        3.55      4.60 o 
  -9   4  13        3.82        4.68      1.90 o 
  -8   4  13      107.85      101.48      4.87 o 
  -7   4  13      113.62      115.08      4.87 o 
  -6   4  13      334.61      372.91     13.72 o 
  -5   4  13       59.10       51.01      1.72 o 
  -4   4  13      195.67      215.55      7.36 o 
  -3   4  13        4.46        2.69      1.92 o 
  -2   4  13      348.90      385.38     10.06 o 
  -1   4  13      152.32      144.75      9.09 o 
   0   4  13      563.03      559.33     22.99 o 
   1   4  13       87.66       86.38      2.52 o 
   2   4  13      443.33      466.78      8.02 o 
   3   4  13      155.32      154.82      5.48 o 
   4   4  13        4.32        7.52      1.72 o 
   5   4  13       29.92       32.78      2.48 o 
 -10   5  13        4.12        3.80      3.17 o 
  -9   5  13        6.29        6.46      1.95 o 
  -8   5  13       27.30       18.54      5.35 o 
  -7   5  13       76.04       70.61      2.71 o 
  -6   5  13      640.01      737.34     20.37 o 
  -5   5  13       40.05       47.79      2.34 o 
  -4   5  13       93.83       83.39      4.98 o 
  -3   5  13      134.28      146.70      6.25 o 
  -2   5  13      293.41      328.40      9.57 o 
  -1   5  13      664.73      680.48     20.67 o 
   0   5  13        0.13        0.13      0.61 o 
   1   5  13      148.04      168.42      5.72 o 
   2   5  13        2.61        5.74      4.27 o 
   3   5  13       20.64       20.12      6.59 o 
   4   5  13       12.85       12.79      1.74 o 
   5   5  13        8.26        9.67      2.00 o 
 -10   6  13       20.75       15.94      2.75 o 
  -9   6  13        1.51        2.53      1.49 o 
  -8   6  13        0.34       -1.77      1.85 o 
  -7   6  13       57.45       57.48      2.41 o 
  -6   6  13        3.10        1.32      2.64 o 
  -5   6  13       92.83       96.23      6.18 o 
  -4   6  13        0.60        9.69      6.67 o 
  -3   6  13        3.23        4.21      2.92 o 
  -2   6  13     1648.97     1849.97     33.05 o 
  -1   6  13        1.85        4.01      2.88 o 
   0   6  13        9.95        7.95      1.14 o 
   1   6  13      246.44      222.88      7.25 o 
   2   6  13       38.82       33.79      5.29 o 
   3   6  13        0.37        0.35      0.65 o 
   4   6  13       32.20       28.02      2.29 o 
  -9   7  13       27.01       23.79      3.60 o 
  -8   7  13       59.63       58.99      2.52 o 
  -7   7  13       26.53       28.40      2.37 o 
  -6   7  13        5.19        2.21      2.05 o 
  -5   7  13      463.42      545.49     20.18 o 
  -4   7  13      474.36      528.91     24.22 o 
  -3   7  13       33.77       23.54      4.16 o 
  -2   7  13        0.65        1.59      2.98 o 
  -1   7  13      378.85      443.89     42.36 o 
   0   7  13       58.93       56.27      7.72 o 
   1   7  13       73.59       47.79      2.61 o 
   2   7  13       95.34       82.76      8.08 o 
   3   7  13        0.04        6.35      3.56 o 
   4   7  13        0.25        5.83      2.66 o 
  -9   8  13        0.02       -1.51      3.16 o 
  -8   8  13       29.97       30.40      9.84 o 
  -7   8  13        2.98        2.05      1.90 o 
  -6   8  13        6.50        1.78      0.91 o 
  -5   8  13       41.92       38.54      9.53 o 
  -4   8  13      302.43      354.00     12.13 o 
  -3   8  13       16.18        1.23      3.46 o 
  -2   8  13        4.86        5.93      3.17 o 
  -1   8  13       61.42       55.46      6.33 o 
   0   8  13        5.65        3.43      2.24 o 
   1   8  13      136.41      153.30     18.51 o 
   2   8  13        0.05        2.04      2.05 o 
   3   8  13        2.53        2.44      1.44 o 
   4   8  13        0.59        0.37      1.74 o 
  -8   9  13        0.02        0.39      0.88 o 
  -7   9  13       79.13       60.42     18.80 o 
  -6   9  13        3.28        0.85      3.09 o 
  -5   9  13       65.62       88.49      6.84 o 
  -4   9  13      114.53      134.74      7.92 o 
  -3   9  13       58.81       60.17      5.95 o 
  -2   9  13       46.38       55.33      6.42 o 
  -1   9  13       12.40       13.15      6.92 o 
   0   9  13        4.10        2.15      0.44 o 
   1   9  13        8.81        4.96      1.68 o 
   2   9  13       23.74       16.79     10.23 o 
   3   9  13        2.98        5.73      4.86 o 
  -7  10  13        2.56        0.68      0.87 o 
  -6  10  13        2.05        5.50      5.39 o 
  -5  10  13       25.03       24.65      5.53 o 
  -4  10  13       23.83       28.93      5.25 o 
  -3  10  13        3.40       13.36      4.29 o 
  -2  10  13        3.87        2.11      3.43 o 
  -1  10  13        1.94        1.58      4.06 o 
   0  10  13       10.51        3.98      3.57 o 
   1  10  13        0.01       -0.01      0.89 o 
   2  10  13       16.09        6.84      2.82 o 
  -6  11  13        7.09       14.15      4.74 o 
  -5  11  13        0.02        1.19      4.23 o 
  -4  11  13        0.06        0.24      3.75 o 
  -3  11  13        2.25       13.65      4.18 o 
  -2  11  13       25.65       33.50     13.40 o 
  -1  11  13        0.30        2.34      4.31 o 
   0  11  13       27.73       26.98      6.46 o 
   1  11  13       10.14        2.81      7.13 o 
  -5  12  13        3.49       -0.63      4.03 o 
  -4  12  13        0.01        4.65      4.45 o 
  -3  12  13       30.22       19.44      5.45 o 
  -2  12  13       18.45       27.57      6.33 o 
  -1  12  13        5.42       11.05      4.27 o 
   0  12  13        0.51        4.46      5.49 o 
 -10   0  14       30.13       24.43      3.50 o 
  -9   0  14       29.30       27.23      3.12 o 
  -8   0  14       45.52       44.87      3.48 o 
  -7   0  14       19.35       16.49      2.37 o 
  -6   0  14      404.65      421.07      9.40 o 
  -5   0  14       18.64       12.76      2.59 o 
  -4   0  14      812.92      854.41     17.64 o 
  -3   0  14      850.20      931.86     17.46 o 
  -2   0  14      285.82      303.82      7.15 o 
  -1   0  14     1037.39     1182.21     21.35 o 
   0   0  14      244.98      259.51      6.61 o 
   1   0  14      570.61      590.23     13.46 o 
   2   0  14       61.72       56.41      3.55 o 
   3   0  14      251.77      292.01      8.36 o 
   4   0  14       55.33       63.09      4.37 o 
   5   0  14      392.45      446.36     14.01 o 
 -10   1  14       18.93       11.59      2.56 o 
  -9   1  14        3.18        2.27      2.36 o 
  -8   1  14       10.57        8.34      1.52 o 
  -7   1  14       87.11      105.49      6.77 o 
  -6   1  14       17.04        9.52      1.30 o 
  -5   1  14       40.34       33.04      2.39 o 
  -4   1  14      210.77      222.03      4.00 o 
  -3   1  14       13.77       13.31      1.43 o 
  -2   1  14      164.90      184.77      3.63 o 
  -1   1  14      798.04      877.36     23.16 o 
   0   1  14       56.38       54.01      3.03 o 
   1   1  14       35.53       34.04      3.17 o 
   2   1  14       11.14       10.41      1.71 o 
   3   1  14       88.01       92.88      3.27 o 
   4   1  14        5.36        1.06      1.82 o 
   5   1  14        0.30        3.19      4.21 o 
 -10   2  14       17.46       14.07      4.79 o 
  -9   2  14       17.90       15.84      4.74 o 
  -8   2  14       28.12       26.01      2.29 o 
  -7   2  14       37.97       34.20      2.10 o 
  -6   2  14        0.13        0.16      1.23 o 
  -5   2  14        2.22        3.44      0.98 o 
  -4   2  14      108.71      101.06      4.57 o 
  -3   2  14        9.29        9.25      0.90 o 
  -2   2  14        2.18        1.71      0.79 o 
  -1   2  14        9.96        8.84      1.49 o 
   0   2  14      105.77       98.16      2.70 o 
   1   2  14      318.03      343.02      8.45 o 
   2   2  14      117.51      112.14      5.93 o 
   3   2  14      312.06      341.55     14.44 o 
   4   2  14      263.55      280.26      6.16 o 
   5   2  14        0.75        4.10      2.35 o 
 -10   3  14       10.20       13.43      4.60 o 
  -9   3  14        6.46        6.64      1.69 o 
  -8   3  14      447.01      519.40     28.48 o 
  -7   3  14       19.01       17.42      1.88 o 
  -6   3  14      141.87      152.92      4.30 o 
  -5   3  14      507.92      532.53     16.21 o 
  -4   3  14      177.81      191.08      4.79 o 
  -3   3  14        3.51        3.03      1.18 o 
  -2   3  14     1002.22     1076.51     24.90 o 
  -1   3  14       37.10       40.33      1.53 o 
   0   3  14       85.75       86.60      3.22 o 
   1   3  14      992.07     1051.63     13.84 o 
   2   3  14       10.28       12.81      1.67 o 
   3   3  14        7.18        7.02      2.01 o 
   4   3  14        0.62       -0.77      1.61 o 
   5   3  14       20.62       19.59      6.78 o 
 -10   4  14        3.23        1.02      3.02 o 
  -9   4  14        2.50       -1.13      1.48 o 
  -8   4  14      137.40      138.30      9.32 o 
  -7   4  14      318.82      335.46      8.36 o 
  -6   4  14      164.61      164.36      3.93 o 
  -5   4  14      199.24      197.26      5.36 o 
  -4   4  14      147.28      141.45      5.98 o 
  -3   4  14      218.07      209.95      9.80 o 
  -2   4  14      495.23      594.24     22.41 o 
  -1   4  14      103.84      116.91      5.33 o 
   0   4  14        7.25        4.09      1.12 o 
   1   4  14      163.77      182.35     12.00 o 
   2   4  14      130.19      120.67      3.81 o 
   3   4  14       14.21       14.91      1.84 o 
   4   4  14        1.23        3.28      1.58 o 
 -10   5  14       27.75       30.87     12.44 o 
  -9   5  14        0.80        4.02      3.74 o 
  -8   5  14        1.52        2.70      2.25 o 
  -7   5  14      195.68      201.72     11.97 o 
  -6   5  14      317.66      331.74     26.87 o 
  -5   5  14        4.84        6.89      2.71 o 
  -4   5  14       84.66       93.42      5.42 o 
  -3   5  14      704.93      761.75     18.83 o 
  -2   5  14      130.59      125.82      6.37 o 
  -1   5  14      154.57      138.43     12.75 o 
   0   5  14      114.68      122.66      3.67 o 
   1   5  14      159.91      162.47      3.60 o 
   2   5  14       15.60       10.82      1.36 o 
   3   5  14       43.01       60.87      4.77 o 
   4   5  14        1.31        3.13      1.51 o 
  -9   6  14       16.49        8.48      2.24 o 
  -8   6  14       10.60        9.71      3.24 o 
  -7   6  14       18.32       14.16      1.57 o 
  -6   6  14      223.87      220.20     28.37 o 
  -5   6  14        1.99        8.06      3.75 o 
  -4   6  14      114.46      151.60      7.18 o 
  -3   6  14      254.56      271.04      9.32 o 
  -2   6  14       27.96       28.08      3.84 o 
  -1   6  14       56.44       54.73      4.58 o 
   0   6  14        0.13        0.35      2.44 o 
   1   6  14       45.91       44.55      2.54 o 
   2   6  14        3.14        3.76      4.44 o 
   3   6  14        0.31        1.55      1.86 o 
   4   6  14        0.01        1.10      1.44 o 
  -9   7  14       10.16        8.58      6.54 o 
  -8   7  14        0.09       -1.29      1.29 o 
  -7   7  14        0.77        1.70      5.03 o 
  -6   7  14      234.63      269.67     25.05 o 
  -5   7  14       15.03       28.07      4.47 o 
  -4   7  14      491.32      549.42     15.02 o 
  -3   7  14      128.92      119.07     10.49 o 
  -2   7  14       67.74       67.09      7.93 o 
  -1   7  14        7.72       11.19      3.41 o 
   0   7  14       11.50        7.20      4.13 o 
   1   7  14        1.77        1.29      1.20 o 
   2   7  14       13.00        9.15      1.49 o 
   3   7  14       22.08       32.24      9.29 o 
  -8   8  14        3.89        1.16      1.15 o 
  -7   8  14        8.21        3.18      1.09 o 
  -6   8  14       28.54       34.08      4.73 o 
  -5   8  14        2.30        3.52      3.67 o 
  -4   8  14       22.32       25.60      6.93 o 
  -3   8  14        5.62        6.95      3.39 o 
  -2   8  14        7.14        4.64      3.50 o 
  -1   8  14      160.35      183.04     10.66 o 
   0   8  14        9.93        4.67      3.06 o 
   1   8  14       20.35       12.64      2.51 o 
   2   8  14        3.74        2.42      4.09 o 
   3   8  14       24.46       21.05      9.49 o 
  -8   9  14        0.95       -0.31      3.36 o 
  -7   9  14        9.07        9.86      5.68 o 
  -6   9  14        1.34       -2.32      3.62 o 
  -5   9  14       17.49        7.73      4.15 o 
  -4   9  14        7.34        2.79     10.32 o 
  -3   9  14       18.00       13.71      4.07 o 
  -2   9  14       30.52       21.85      6.77 o 
  -1   9  14       18.60       27.66      4.44 o 
   0   9  14       86.17      112.34      7.08 o 
   1   9  14       27.31       18.40      3.22 o 
   2   9  14        0.00        0.72      4.14 o 
  -7  10  14        0.47        3.90      5.88 o 
  -6  10  14        1.68        6.38      5.52 o 
  -5  10  14        9.26        8.56      5.28 o 
  -4  10  14       39.64       34.71     15.43 o 
  -3  10  14       53.06       43.53      5.49 o 
  -2  10  14       15.65       17.79      4.16 o 
  -1  10  14       20.29       18.32      4.18 o 
   0  10  14        0.13        6.49      3.96 o 
   1  10  14      106.38      153.60      9.09 o 
   2  10  14       18.26       21.23      4.83 o 
  -6  11  14       10.97       14.62      6.50 o 
  -5  11  14        3.69       -2.63      5.63 o 
  -4  11  14        2.60       -0.03      3.73 o 
  -3  11  14       65.24       66.39     10.01 o 
  -2  11  14       17.99       18.79      4.93 o 
  -1  11  14       37.92       40.07      6.21 o 
   0  11  14        1.85        9.04      8.30 o 
  -4  12  14       10.19        3.68      4.58 o 
  -3  12  14        0.01        1.06      4.43 o 
  -2  12  14        6.60        9.01      7.21 o 
  -1  12  14        0.46        2.62      4.25 o 
 -10   1  15        1.68        0.96      1.71 o 
  -9   1  15        9.49        4.84      1.95 o 
  -8   1  15        1.04        3.12      1.31 o 
  -7   1  15      151.62      186.44      4.23 o 
  -6   1  15       93.68       76.32      2.52 o 
  -5   1  15      290.72      347.55     11.10 o 
  -4   1  15      190.47      193.77     12.68 o 
  -3   1  15      289.27      310.27      8.84 o 
  -2   1  15      289.25      290.11      6.46 o 
  -1   1  15     1330.12     1428.96     19.56 o 
   0   1  15      747.47      783.02     13.31 o 
   1   1  15      395.97      416.01      6.83 o 
   2   1  15       58.74       57.30      2.53 o 
   3   1  15       48.64       48.82      2.64 o 
   4   1  15       28.70       29.55      7.42 o 
 -10   2  15       17.99       12.55      5.67 o 
  -9   2  15        2.00        5.65      1.74 o 
  -8   2  15       42.27       39.88      4.65 o 
  -7   2  15       33.36       30.48      2.00 o 
  -6   2  15      622.24      642.21     12.44 o 
  -5   2  15       37.17       39.96      1.67 o 
  -4   2  15       16.61       12.38      1.38 o 
  -3   2  15       81.79       88.49      2.30 o 
  -2   2  15       23.60       27.98      1.85 o 
  -1   2  15      125.06      138.33      3.32 o 
   0   2  15      179.22      179.04      3.95 o 
   1   2  15        9.60        3.77      1.85 o 
   2   2  15        3.43        2.35      1.64 o 
   3   2  15        3.11        3.64      1.98 o 
   4   2  15        2.82        2.95      3.22 o 
 -10   3  15        5.23        4.04      1.65 o 
  -9   3  15        3.63        7.02      1.74 o 
  -8   3  15        0.49       -1.13      1.62 o 
  -7   3  15       16.77       15.62      2.22 o 
  -6   3  15        7.88        6.26      1.12 o 
  -5   3  15       59.35       64.35      7.24 o 
  -4   3  15       20.35       23.73      0.97 o 
  -3   3  15       79.23       78.89      4.38 o 
  -2   3  15      494.98      511.13      8.81 o 
  -1   3  15      533.16      560.75     11.07 o 
   0   3  15       59.75       53.29      2.15 o 
   1   3  15       17.87       14.87      1.78 o 
   2   3  15      422.57      430.36      9.67 o 
   3   3  15       53.47       48.48      2.59 o 
   4   3  15       47.66       40.54      2.72 o 
 -10   4  15        4.73        6.22      3.34 o 
  -9   4  15       10.88        9.44      1.75 o 
  -8   4  15      190.06      189.04      4.58 o 
  -7   4  15       90.98       89.13      6.80 o 
  -6   4  15       77.36       82.46      2.69 o 
  -5   4  15       37.83       35.51      1.79 o 
  -4   4  15      426.63      474.82     13.30 o 
  -3   4  15        7.08       10.10      4.65 o 
  -2   4  15      762.31      809.92     17.19 o 
  -1   4  15      115.41      132.85     16.49 o 
   0   4  15        7.95        8.34      1.09 o 
   1   4  15       12.45       12.25      2.06 o 
   2   4  15      128.38      124.27      4.54 o 
   3   4  15       18.00       12.17      1.75 o 
   4   4  15       28.11       38.99     10.76 o 
  -9   5  15        8.46        8.28      2.24 o 
  -8   5  15       17.10       12.87      3.08 o 
  -7   5  15      322.56      316.48     18.97 o 
  -6   5  15       12.69       14.83      3.94 o 
  -5   5  15       23.35       22.62      3.53 o 
  -4   5  15       27.12       29.52      4.94 o 
  -3   5  15      264.05      263.86      9.01 o 
  -2   5  15       50.13       51.06      4.23 o 
  -1   5  15       54.84       74.31      6.51 o 
   0   5  15       10.37        7.98      3.79 o 
   1   5  15        5.44        6.69      1.33 o 
   2   5  15      162.48      155.86      8.59 o 
   3   5  15        0.57        1.01      1.40 o 
   4   5  15        0.35        5.15      1.55 o 
  -9   6  15        0.26       -1.16      1.16 o 
  -8   6  15       79.07       75.16     12.87 o 
  -7   6  15       16.71       13.69      6.99 o 
  -6   6  15        1.87        8.25      6.26 o 
  -5   6  15      147.89      168.61     17.40 o 
  -4   6  15       68.94       72.08      5.38 o 
  -3   6  15        1.47        0.05      2.80 o 
  -2   6  15        9.03        3.78      5.45 o 
  -1   6  15       21.27       40.53      6.81 o 
   0   6  15       88.17       76.95      2.49 o 
   1   6  15        0.05       -0.47      1.16 o 
   2   6  15       11.77       11.08      2.15 o 
   3   6  15        0.05        0.77      1.90 o 
  -9   7  15       64.72       47.57     14.42 o 
  -8   7  15        7.06        5.03      5.70 o 
  -7   7  15       13.76        9.55      0.96 o 
  -6   7  15       58.97       76.98      9.92 o 
  -5   7  15      114.64      128.17     15.38 o 
  -4   7  15       11.12        7.41      5.41 o 
  -3   7  15       68.92       82.71      5.69 o 
  -2   7  15       85.73      110.88     10.78 o 
  -1   7  15        0.73        5.99      3.30 o 
   0   7  15       14.87       10.35      1.33 o 
   1   7  15       49.58       43.75      3.87 o 
   2   7  15       95.47       82.72     19.31 o 
   3   7  15        2.49        7.41      3.88 o 
  -8   8  15        5.15        8.07      3.67 o 
  -7   8  15        6.38        6.19      5.13 o 
  -6   8  15       40.02       43.71      7.39 o 
  -5   8  15       33.65       39.83      5.12 o 
  -4   8  15       12.06       15.74      4.15 o 
  -3   8  15        3.96        1.85      5.14 o 
  -2   8  15        8.46       11.96      3.39 o 
  -1   8  15        2.24        1.08      5.77 o 
   0   8  15       92.09       96.45      6.24 o 
   1   8  15        3.33        1.62      0.92 o 
   2   8  15       23.84       17.91      6.75 o 
  -7   9  15        0.57        3.78      5.14 o 
  -6   9  15        2.77       -0.89      3.35 o 
  -5   9  15      159.94      185.51      9.21 o 
  -4   9  15       28.88       21.95      5.09 o 
  -3   9  15       10.83        8.92      3.71 o 
  -2   9  15        2.32        0.35      5.46 o 
  -1   9  15       50.36       62.96      5.67 o 
   0   9  15       26.94       28.29      9.51 o 
   1   9  15        7.94       16.70      8.19 o 
   2   9  15       16.00       16.97      4.46 o 
  -7  10  15        0.66        0.86      7.41 o 
  -6  10  15        0.52        6.76      4.06 o 
  -5  10  15       57.61       71.34     10.50 o 
  -4  10  15        2.75        2.60      6.19 o 
  -3  10  15        0.37       -1.11      3.86 o 
  -2  10  15        4.46        2.50      6.33 o 
  -1  10  15        0.32        0.50      2.99 o 
   0  10  15        1.92       11.03      6.95 o 
   1  10  15       16.13       18.28      4.62 o 
  -5  11  15        2.00        7.78      4.79 o 
  -4  11  15       17.25       19.15      5.12 o 
  -3  11  15       99.07      120.78      8.71 o 
  -2  11  15        1.63        3.25      4.20 o 
  -1  11  15        0.19       -0.05      4.55 o 
 -10   0  16        0.08        2.40      2.34 o 
  -9   0  16       71.36       72.83      5.24 o 
  -8   0  16        3.22        1.43      2.05 o 
  -7   0  16        0.27        1.18      1.67 o 
  -6   0  16        4.30        5.46      1.99 o 
  -5   0  16     1535.30     1552.43     34.62 o 
  -4   0  16      637.76      661.63     15.08 o 
  -3   0  16        5.01        1.60      1.42 o 
  -2   0  16       15.28       16.30      1.97 o 
  -1   0  16      144.77      132.34      4.71 o 
   0   0  16       74.29       83.71      6.19 o 
   1   0  16       56.65       59.28      3.51 o 
   2   0  16       45.58       52.44      3.65 o 
   3   0  16      170.63      197.13      7.08 o 
   4   0  16      119.50      126.65      6.56 o 
 -10   1  16       20.99       19.04      2.22 o 
  -9   1  16        0.52        2.65      1.50 o 
  -8   1  16        5.83        3.85      1.62 o 
  -7   1  16        0.01        1.48      1.23 o 
  -6   1  16       55.91       53.12      3.40 o 
  -5   1  16        6.84        4.67      1.54 o 
  -4   1  16      353.46      405.60      8.47 o 
  -3   1  16      161.57      181.96      5.66 o 
  -2   1  16       70.22       61.75      2.84 o 
  -1   1  16        6.76        3.62      2.66 o 
   0   1  16        1.68        1.34      1.95 o 
   1   1  16      193.72      201.21      4.50 o 
   2   1  16        5.06        4.79      3.77 o 
   3   1  16       36.29       33.01      2.80 o 
   4   1  16       48.71       53.33      6.29 o 
 -10   2  16        1.95        2.93      3.32 o 
  -9   2  16       17.65       10.43      2.96 o 
  -8   2  16        2.59        2.39      1.30 o 
  -7   2  16      187.37      187.18      5.41 o 
  -6   2  16      468.06      469.92     11.66 o 
  -5   2  16       47.83       52.11      2.54 o 
  -4   2  16        1.13        0.36      1.68 o 
  -3   2  16      288.54      294.24      5.45 o 
  -2   2  16      693.50      766.58     13.07 o 
  -1   2  16       49.14       45.97      2.77 o 
   0   2  16       14.71       14.91      1.69 o 
   1   2  16      151.59      151.33      3.95 o 
   2   2  16       13.35       13.29      1.87 o 
   3   2  16       52.46       54.10      3.03 o 
   4   2  16        3.20        1.63      1.84 o 
 -10   3  16        2.65        0.39      3.43 o 
  -9   3  16        0.07        4.96      1.65 o 
  -8   3  16        5.47        3.27      1.84 o 
  -7   3  16       48.01       48.61      2.55 o 
  -6   3  16      219.53      257.37      8.14 o 
  -5   3  16       23.69       13.56      1.38 o 
  -4   3  16      152.45      138.32     11.42 o 
  -3   3  16      161.15      192.69     10.32 o 
  -2   3  16      104.79      114.09      2.90 o 
  -1   3  16      131.10      125.88      3.10 o 
   0   3  16      158.98      180.26      3.80 o 
   1   3  16      156.64      171.64      4.44 o 
   2   3  16      132.58      143.99      5.49 o 
   3   3  16       58.90       57.45      2.87 o 
  -9   4  16        4.89        4.58      1.44 o 
  -8   4  16       13.07       11.24      3.10 o 
  -7   4  16       40.28       38.16      2.01 o 
  -6   4  16       19.92       23.90      1.38 o 
  -5   4  16      120.90       97.11      5.71 o 
  -4   4  16      166.70      168.62     21.17 o 
  -3   4  16      105.91       97.26      5.15 o 
  -2   4  16        8.74        5.71      2.96 o 
  -1   4  16       38.33       39.89      2.56 o 
   0   4  16        0.15        2.56      3.83 o 
   1   4  16        0.85        4.66      2.51 o 
   2   4  16       69.53       59.33      2.59 o 
   3   4  16        0.00       -0.34      1.58 o 
  -9   5  16       29.25       23.63      7.93 o 
  -8   5  16       25.07       24.53      4.08 o 
  -7   5  16        3.77        6.30      2.32 o 
  -6   5  16       85.29       93.14      2.97 o 
  -5   5  16        4.14        5.65      2.84 o 
  -4   5  16      200.50      240.09      9.22 o 
  -3   5  16       16.19       21.73      8.89 o 
  -2   5  16      248.23      279.56      9.23 o 
  -1   5  16      146.61      113.11     21.91 o 
   0   5  16      225.85      250.62      8.85 o 
   1   5  16       21.89       16.75      1.52 o 
   2   5  16       37.33       40.59      2.05 o 
   3   5  16       87.01       72.44      3.05 o 
  -9   6  16       28.55       28.98     11.44 o 
  -8   6  16        0.88       -0.33      1.34 o 
  -7   6  16       76.73       57.72      2.27 o 
  -6   6  16        2.78        4.99      3.08 o 
  -5   6  16       67.11       65.69     10.03 o 
  -4   6  16        4.96       -0.70      4.77 o 
  -3   6  16       45.62       42.83      4.33 o 
  -2   6  16        8.36       11.70      4.56 o 
  -1   6  16        3.81        3.22      2.83 o 
   0   6  16       28.84       16.52      3.83 o 
   1   6  16        1.23       -1.42      3.22 o 
   2   6  16        0.43        1.03      2.60 o 
   3   6  16        0.06        1.80      1.80 o 
  -8   7  16       46.85       61.09      5.41 o 
  -7   7  16        2.65        5.50      4.58 o 
  -6   7  16        4.97        4.09      4.50 o 
  -5   7  16        0.12        4.91      3.50 o 
  -4   7  16       37.40       39.98      5.64 o 
  -3   7  16       69.97       58.75      5.89 o 
  -2   7  16        1.51        7.77      3.87 o 
  -1   7  16      121.05      165.41     14.56 o 
   0   7  16       67.52       63.88      3.01 o 
   1   7  16       50.52       50.09      5.00 o 
   2   7  16       10.33        0.77      1.21 o 
  -8   8  16        4.52        7.07      3.60 o 
  -7   8  16        4.23        3.84      4.90 o 
  -6   8  16       46.08       46.83      5.44 o 
  -5   8  16        1.97        3.14      3.83 o 
  -4   8  16        0.62        3.54      3.64 o 
  -3   8  16       36.31       26.52      5.79 o 
  -2   8  16       51.64       47.78      4.87 o 
  -1   8  16       10.80       14.38      5.13 o 
   0   8  16       67.23       75.54      6.51 o 
   1   8  16        4.67       -2.74      4.04 o 
  -7   9  16        0.93       13.97      5.88 o 
  -6   9  16       14.28       20.85     10.11 o 
  -5   9  16        0.28        6.15      3.92 o 
  -4   9  16       25.77       14.26      4.11 o 
  -3   9  16       20.01       28.26      4.63 o 
  -2   9  16        0.15        5.55      7.18 o 
  -1   9  16        0.01        7.34      3.91 o 
   0   9  16       36.77       46.74      8.19 o 
   1   9  16        6.45        9.09      4.22 o 
  -6  10  16        0.86        2.77      3.77 o 
  -5  10  16       28.88       32.53      5.59 o 
  -4  10  16        0.10       -0.69      3.77 o 
  -3  10  16        0.50        8.44      4.45 o 
  -2  10  16        6.15       10.11      4.15 o 
  -1  10  16        1.88        2.78      3.92 o 
   0  10  16        2.65       -4.61      4.92 o 
  -4  11  16       10.41       13.59      5.22 o 
  -3  11  16       16.12       13.62      5.03 o 
  -2  11  16       28.76       41.24      9.50 o 
 -10   1  17        3.27        1.09      2.76 o 
  -9   1  17        5.86        4.30      1.47 o 
  -8   1  17        0.69        1.55      2.38 o 
  -7   1  17       22.54       11.15      2.02 o 
  -6   1  17       20.51       11.46      2.58 o 
  -5   1  17        5.62       14.09      3.28 o 
  -4   1  17        4.78        5.89      1.44 o 
  -3   1  17      220.38      244.31     10.75 o 
  -2   1  17      154.94      166.67      3.81 o 
  -1   1  17      717.41      790.31     11.64 o 
   0   1  17      125.92      118.27      5.65 o 
   1   1  17       37.60       42.61      3.39 o 
   2   1  17      136.09      134.41      4.62 o 
   3   1  17       28.18       30.90      3.70 o 
 -10   2  17        0.03        1.57      1.49 o 
  -9   2  17       16.78       15.40      4.22 o 
  -8   2  17       11.14       11.69      1.52 o 
  -7   2  17       29.83       24.21      1.63 o 
  -6   2  17      187.93      201.78      9.39 o 
  -5   2  17       24.06       33.44      1.86 o 
  -4   2  17       51.35       52.71      5.09 o 
  -3   2  17      119.42      103.52      3.23 o 
  -2   2  17      295.18      300.89      7.12 o 
  -1   2  17       42.55       39.85      1.88 o 
   0   2  17      127.12      133.35      3.46 o 
   1   2  17        1.17        0.66      1.29 o 
   2   2  17        4.69        3.92      1.46 o 
   3   2  17       72.86       66.27      4.53 o 
  -9   3  17        0.06        1.81      1.64 o 
  -8   3  17       35.06       28.42      3.75 o 
  -7   3  17        0.07        0.16      1.73 o 
  -6   3  17        1.30        2.71      2.03 o 
  -5   3  17       37.32       45.25      2.49 o 
  -4   3  17        0.22        0.20      0.77 o 
  -3   3  17        3.52        2.03      0.66 o 
  -2   3  17       12.87        6.17      0.86 o 
  -1   3  17       71.63       80.09      5.83 o 
   0   3  17       45.64       32.80      1.80 o 
   1   3  17      158.55      157.95      3.97 o 
   2   3  17        4.12        2.58      1.49 o 
   3   3  17        1.79        1.06      1.48 o 
  -9   4  17        0.61        0.79      1.32 o 
  -8   4  17      243.47      239.46     25.60 o 
  -7   4  17       55.81       60.50      4.38 o 
  -6   4  17       31.29       31.16      3.01 o 
  -5   4  17       22.03       27.23      3.98 o 
  -4   4  17       12.90       11.72      5.65 o 
  -3   4  17       11.33        6.21      5.48 o 
  -2   4  17       89.40       89.59      7.90 o 
  -1   4  17       67.12       70.56      2.13 o 
   0   4  17       43.40       38.34      1.69 o 
   1   4  17       63.37       54.90      2.35 o 
   2   4  17        8.21        4.71      1.40 o 
   3   4  17        0.14       -0.28      1.23 o 
  -9   5  17       56.02       41.33      8.09 o 
  -8   5  17        0.04        2.84      2.27 o 
  -7   5  17       25.11       16.95      5.33 o 
  -6   5  17        7.54        2.04      2.87 o 
  -5   5  17        0.19        4.44      2.94 o 
  -4   5  17        3.53       -2.33      2.48 o 
  -3   5  17        7.53        3.30      2.61 o 
  -2   5  17        3.59        0.45      1.71 o 
  -1   5  17       49.46       70.30      4.98 o 
   0   5  17       45.57       42.27      2.76 o 
   1   5  17       32.17       27.81      1.75 o 
   2   5  17        7.76        5.74      1.37 o 
  -8   6  17        7.85        6.70      5.01 o 
  -7   6  17       24.73       24.50      6.23 o 
  -6   6  17       56.69       40.85      7.05 o 
  -5   6  17       28.75       25.30      4.28 o 
  -4   6  17      138.80      147.43     24.28 o 
  -3   6  17        9.84       10.00      3.90 o 
  -2   6  17       14.80       18.71      3.65 o 
  -1   6  17      105.41      122.52      7.25 o 
   0   6  17        2.63        3.48      2.63 o 
   1   6  17       10.32        9.49      8.47 o 
   2   6  17        0.10        5.81      3.31 o 
  -8   7  17        2.06        3.84      3.08 o 
  -7   7  17        5.67        5.21      7.08 o 
  -6   7  17        0.01        4.37      3.19 o 
  -5   7  17       19.63       19.65      9.75 o 
  -4   7  17        1.24       -2.93      3.23 o 
  -3   7  17       17.73       11.47      8.90 o 
  -2   7  17        7.91        7.61      5.64 o 
  -1   7  17       94.16      117.88     11.17 o 
   0   7  17       24.46       34.59      9.38 o 
   1   7  17       25.44       32.32      4.60 o 
  -7   8  17        2.86        7.94      5.58 o 
  -6   8  17       20.62       22.73      4.58 o 
  -5   8  17        9.98       19.15      4.50 o 
  -4   8  17        2.90       13.39      4.65 o 
  -3   8  17       17.91       25.73      4.99 o 
  -2   8  17       26.80       26.09      4.75 o 
  -1   8  17        1.37        3.31      3.88 o 
   0   8  17        4.06       15.51      5.37 o 
   1   8  17       29.76       35.44     10.93 o 
  -6   9  17        0.71       -3.29      3.29 o 
  -5   9  17       45.56       49.55      6.90 o 
  -4   9  17        4.71       11.59      4.54 o 
  -3   9  17       37.46       30.87      8.31 o 
  -2   9  17        3.26        6.08      3.70 o 
  -1   9  17        0.96        8.87      4.75 o 
   0   9  17        0.05        7.94      4.44 o 
  -5  10  17        5.16        9.59      4.45 o 
  -4  10  17        3.56        3.80     17.66 o 
  -3  10  17        6.30        2.63      4.22 o 
  -2  10  17       14.50       18.83      5.34 o 
  -9   0  18        0.01        5.50      2.29 o 
  -8   0  18        3.02        3.48      1.99 o 
  -7   0  18       12.13       13.56      1.97 o 
  -6   0  18      153.70      146.84      7.83 o 
  -5   0  18      619.99      692.20     19.57 o 
  -4   0  18       35.76       39.55      4.85 o 
  -3   0  18       65.79       58.32      3.25 o 
  -2   0  18      521.35      514.44     12.91 o 
  -1   0  18       97.08       89.00      4.01 o 
   0   0  18        6.59        5.46      2.06 o 
   1   0  18       52.33       53.24      3.56 o 
   2   0  18       65.91       70.69      4.37 o 
  -9   1  18        0.11        1.39      1.48 o 
  -8   1  18        9.39        8.79      1.48 o 
  -7   1  18        0.06       -0.69      0.92 o 
  -6   1  18        0.33        0.27      0.95 o 
  -5   1  18      118.64      100.75      4.00 o 
  -4   1  18      199.88      203.91      4.30 o 
  -3   1  18       58.92       60.37      2.62 o 
  -2   1  18        4.50        4.15      3.13 o 
  -1   1  18        3.46        4.96      1.40 o 
   0   1  18       52.02       44.20      2.18 o 
   1   1  18        3.60        3.76      2.04 o 
   2   1  18       10.28       11.75      3.22 o 
  -9   2  18       36.49       44.54      5.90 o 
  -8   2  18        1.17        0.76      1.74 o 
  -7   2  18       75.14       70.89      4.81 o 
  -6   2  18       18.17       13.93      1.56 o 
  -5   2  18       13.54        7.82      0.99 o 
  -4   2  18        0.79       -0.05      2.31 o 
  -3   2  18      387.56      457.47      8.08 o 
  -2   2  18        1.07       -0.74      1.81 o 
  -1   2  18       71.31       59.23      2.66 o 
   0   2  18       53.17       43.66      2.26 o 
   1   2  18        8.87        8.09      1.49 o 
   2   2  18        0.03        1.90      1.45 o 
  -9   3  18       33.44       27.00      2.26 o 
  -8   3  18        9.87       12.82      1.73 o 
  -7   3  18        7.03        6.91      1.01 o 
  -6   3  18       46.49       39.94      1.90 o 
  -5   3  18        6.15        3.14      0.60 o 
  -4   3  18        2.20        1.33      1.83 o 
  -3   3  18        3.66        3.21      3.32 o 
  -2   3  18       31.81       23.47      6.18 o 
  -1   3  18        1.07        1.18      1.49 o 
   0   3  18      168.77      180.70      5.20 o 
   1   3  18       67.39       62.53      2.63 o 
   2   3  18       54.51       50.67      5.83 o 
  -9   4  18       12.70        1.85      1.48 o 
  -8   4  18        3.76        2.85      1.07 o 
  -7   4  18        9.08        8.48      1.11 o 
  -6   4  18        0.55       -0.18      0.50 o 
  -5   4  18       12.47        9.57      4.01 o 
  -4   4  18       34.52       16.48      3.28 o 
  -3   4  18        3.79       10.19      3.45 o 
  -2   4  18        0.44        1.46      2.21 o 
  -1   4  18        6.94        5.80      1.74 o 
   0   4  18        1.36        1.19      0.90 o 
   1   4  18        4.44        3.18      1.15 o 
   2   4  18       16.32       10.83      1.65 o 
  -8   5  18        4.94        9.42      3.00 o 
  -7   5  18        2.86        3.22      4.15 o 
  -6   5  18        6.91        2.10      3.65 o 
  -5   5  18        1.31        0.62      2.39 o 
  -4   5  18       34.80       40.19      4.51 o 
  -3   5  18        0.57        0.76      2.33 o 
  -2   5  18        2.95        5.12      2.90 o 
  -1   5  18        0.02       -2.31      2.73 o 
   0   5  18       78.98       88.64      5.62 o 
   1   5  18       16.82       11.63      3.93 o 
  -8   6  18        6.40       10.25      3.32 o 
  -7   6  18       16.69        2.65      4.87 o 
  -6   6  18       50.65       63.85      5.55 o 
  -5   6  18        4.15        5.17      3.26 o 
  -4   6  18        6.07        7.93      6.63 o 
  -3   6  18       76.21       71.11      9.38 o 
  -2   6  18       37.70       39.65      8.82 o 
  -1   6  18       14.78       16.45      6.56 o 
   0   6  18       43.07       36.08      4.71 o 
   1   6  18        1.65       -0.06      3.02 o 
  -7   7  18       16.13       11.13      6.46 o 
  -6   7  18        7.79        7.00      4.25 o 
  -5   7  18       23.44       30.79      4.82 o 
  -4   7  18        4.40        3.87      6.92 o 
  -3   7  18        0.68        3.79      4.31 o 
  -2   7  18        3.70        3.48      3.97 o 
  -1   7  18        1.48        4.10      3.53 o 
   0   7  18        8.79       10.79      5.92 o 
  -7   8  18       16.90       19.76      8.75 o 
  -6   8  18        0.63       -3.02      3.25 o 
  -5   8  18       58.67       66.38      8.98 o 
  -4   8  18       15.70       10.65      4.93 o 
  -3   8  18        3.62        7.02      5.66 o 
  -2   8  18        1.25        3.30      3.29 o 
  -1   8  18      119.92      153.64     17.53 o 
   0   8  18       10.23       16.80      4.83 o 
  -5   9  18        0.41       -3.47      3.47 o 
  -4   9  18        6.58        2.06      4.37 o 
  -3   9  18        4.25        8.74      3.79 o 
  -2   9  18        4.68       12.01      6.23 o 
  -9   1  19        1.87       -0.19      1.81 o 
  -8   1  19       16.84       11.38      1.77 o 
  -7   1  19       71.17       53.66      2.13 o 
  -6   1  19        3.08        1.67      1.48 o 
  -5   1  19        0.14       -1.51      3.25 o 
  -4   1  19       43.76       40.73      2.25 o 
  -3   1  19       30.88       28.47      3.11 o 
  -2   1  19       39.31       33.37      1.98 o 
  -1   1  19       18.94       14.67      1.48 o 
   0   1  19        5.58        4.62      1.34 o 
   1   1  19        7.38        6.19      1.48 o 
  -9   2  19        5.69        4.68      1.42 o 
  -8   2  19       51.90       46.25      2.46 o 
  -7   2  19        2.19        2.69      0.96 o 
  -6   2  19       12.01       13.97      1.47 o 
  -5   2  19       18.91       15.91      1.34 o 
  -4   2  19       50.35       38.58     11.53 o 
  -3   2  19        1.29        0.37      0.69 o 
  -2   2  19       88.25       77.03      2.55 o 
  -1   2  19       22.52       15.18      2.59 o 
   0   2  19       53.81       46.94      2.23 o 
   1   2  19       15.42       12.03      2.33 o 
  -9   3  19        0.08        0.55      1.22 o 
  -8   3  19        3.77        2.96      1.36 o 
  -7   3  19        0.47        3.83      1.33 o 
  -6   3  19        0.80        1.16      2.14 o 
  -5   3  19        3.61        1.23      1.55 o 
  -4   3  19        0.24        5.19      2.35 o 
  -3   3  19       19.27       14.16      5.23 o 
  -2   3  19       46.67       40.80      2.50 o 
  -1   3  19       17.56       16.25      1.36 o 
   0   3  19        0.34        3.41      1.66 o 
   1   3  19        0.08        3.15      1.28 o 
  -8   4  19       56.85       65.35      4.71 o 
  -7   4  19        1.76        7.54      2.55 o 
  -6   4  19       16.33       17.83      3.91 o 
  -5   4  19       10.38        7.45      5.35 o 
  -4   4  19       10.53       10.05      5.07 o 
  -3   4  19        0.03       -2.03      2.03 o 
  -2   4  19      149.41      163.48      7.16 o 
  -1   4  19      168.02      193.69     13.80 o 
   0   4  19       59.88       74.44      5.22 o 
   1   4  19       57.37       45.57      7.93 o 
  -8   5  19        0.10        6.07      2.91 o 
  -7   5  19        1.90        8.34      4.95 o 
  -5   5  19        0.00       -1.32      2.26 o 
  -4   5  19        0.33       -2.55      3.05 o 
  -3   5  19       12.71       11.83      4.48 o 
  -2   5  19        1.61        4.77      3.15 o 
  -1   5  19       28.52       28.65      4.11 o 
   0   5  19       22.99       24.58      7.48 o 
  -7   6  19        0.72        1.67      6.62 o 
  -6   6  19        6.22        9.59      3.99 o 
  -5   6  19        1.27        3.82      2.77 o 
  -4   6  19       45.69       47.74      5.08 o 
  -3   6  19       25.56       13.51      3.67 o 
  -2   6  19        0.65        0.70      4.89 o 
  -1   6  19        1.96        3.16      5.01 o 
   0   6  19       39.72       52.20      5.23 o 
  -7   7  19        2.01       11.57      4.14 o 
  -6   7  19        8.12       14.84      4.29 o 
  -5   7  19        2.86        4.15      3.33 o 
  -4   7  19        0.06       -2.52      3.39 o 
  -3   7  19       15.05        2.84      5.01 o 
  -2   7  19        1.73       -1.30      3.13 o 
  -1   7  19       29.25       41.99      5.33 o 
  -5   8  19        6.58        9.61      3.92 o 
  -4   8  19        3.71       -0.32      3.44 o 
  -3   8  19        7.53       11.31      4.71 o 
  -2   8  19        4.67        6.67      9.00 o 
  -8   0  20        1.39        2.65      1.75 o 
  -7   0  20       10.15       17.06      2.02 o 
  -6   0  20        0.64        1.60      1.24 o 
  -5   0  20      333.16      363.40     14.44 o 
  -4   0  20       21.53       15.11      2.57 o 
  -3   0  20        0.20        4.44      1.99 o 
  -2   0  20       10.85        7.85      1.85 o 
  -1   0  20       84.28       79.16      4.06 o 
   0   0  20       23.47       16.88      2.39 o 
   1   0  20       96.37       98.12      5.30 o 
  -8   1  20       12.54       14.61      7.72 o 
  -7   1  20        1.15        1.09      1.08 o 
  -6   1  20       70.78       52.61      4.87 o 
  -5   1  20        7.11        6.41      1.17 o 
  -4   1  20        6.76        2.48      1.09 o 
  -3   1  20       35.57       27.56      2.41 o 
  -2   1  20        1.55        1.27      1.23 o 
  -1   1  20        0.10        1.15      1.14 o 
   0   1  20        2.24        0.92      1.89 o 
   1   1  20        2.57        2.74      1.83 o 
  -8   2  20        0.01        1.39      0.95 o 
  -7   2  20       22.44       18.77      1.27 o 
  -6   2  20        2.92        2.79      4.15 o 
  -5   2  20       33.95       15.99      1.14 o 
  -4   2  20        0.55       -0.05      2.10 o 
  -3   2  20       75.85       71.43      2.33 o 
  -2   2  20       73.18       52.02      2.24 o 
  -1   2  20        0.84        1.38      1.29 o 
   0   2  20        6.90        3.06      1.18 o 
  -8   3  20        3.94        2.60      2.66 o 
  -7   3  20        0.97       -0.44      1.80 o 
  -6   3  20       12.42       10.18      2.80 o 
  -5   3  20        5.38        3.67      3.53 o 
  -4   3  20       23.96       16.36      7.56 o 
  -3   3  20       42.03       39.69      3.82 o 
  -2   3  20        1.94        0.97      1.16 o 
  -1   3  20        2.89        3.33      1.50 o 
   0   3  20       68.95       58.55      3.64 o 
  -8   4  20       18.38       18.94      3.22 o 
  -7   4  20        2.53        6.26      2.48 o 
  -6   4  20        6.51        2.88      3.53 o 
  -5   4  20        2.11        2.67      2.28 o 
  -4   4  20       17.73       12.41      3.05 o 
  -3   4  20       15.73       17.17      4.58 o 
  -2   4  20       23.80       33.80     15.50 o 
  -1   4  20        0.02        0.94      4.08 o 
   0   4  20        0.93        9.28      8.38 o 
  -7   5  20        2.60        4.45      4.32 o 
  -6   5  20        1.03       -0.94      2.49 o 
  -5   5  20       15.81       10.66      3.50 o 
  -4   5  20        0.01       -0.13      2.64 o 
  -3   5  20        0.04        1.11      4.95 o 
  -2   5  20        6.03        6.96      3.12 o 
  -1   5  20        7.50       11.47      3.55 o 
  -6   6  20        4.52        7.34      3.42 o 
  -5   6  20        4.10       -1.36      4.27 o 
  -4   6  20        2.00        3.40      3.98 o 
  -3   6  20       50.54       58.12      6.41 o 
  -2   6  20        2.33       -0.75      5.40 o 
  -1   6  20       28.15       37.68      5.90 o 
  -5   7  20        0.20        3.74      3.65 o 
  -4   7  20        3.00        5.36      3.33 o 
  -3   7  20        0.24       -0.27      3.16 o 
  -2   7  20       11.21        5.77      3.85 o 
  -8   1  21        3.35        0.75      1.41 o 
  -7   1  21       23.45       20.48      1.73 o 
  -6   1  21        0.10       -0.04      1.24 o 
  -5   1  21       18.35       13.52      1.76 o 
  -4   1  21       24.23       15.36      1.91 o 
  -3   1  21        1.31        1.49      0.99 o 
  -2   1  21        0.46        1.62      1.46 o 
  -1   1  21        6.14        2.90      1.20 o 
  -7   2  21        0.24       -0.12      1.49 o 
  -6   2  21        3.25        1.67      2.78 o 
  -5   2  21        2.24        5.85      2.06 o 
  -3   2  21       15.45        9.52      1.74 o 
  -2   2  21        3.81        2.92      4.46 o 
  -1   2  21       32.58       22.91      6.27 o 
  -7   3  21        0.37        0.56      1.80 o 
  -6   3  21        0.27        0.84      2.25 o 
  -5   3  21        0.00        0.29      2.30 o 
  -4   3  21        0.00        1.03      4.12 o 
  -3   3  21       62.45       58.02      4.45 o 
  -2   3  21        7.65        6.42      2.78 o 
  -1   3  21        4.49        6.57      3.41 o 
  -7   4  21        0.37        0.44      3.49 o 
  -6   4  21       33.41       38.41      4.36 o 
  -5   4  21        1.13        3.27      4.07 o 
  -4   4  21        3.65        1.29      2.60 o 
  -3   4  21        0.69        1.31      2.48 o 
  -2   4  21      171.13      203.48     16.46 o 
  -6   5  21        0.05        3.49      2.80 o 
  -5   5  21        2.04        1.43      2.65 o 
  -4   5  21        1.10       -1.78      8.24 o 
  -3   5  21       14.43       12.41      6.55 o 
  -2   5  21       11.05       15.16      4.15 o 
  -5   6  21        9.28       13.46      3.52 o 
  -4   6  21       10.52        9.52      4.34 o 
  -7   0  22       19.41       19.49      2.57 o 
  -6   0  22        0.13       -0.25      0.98 o 
  -5   0  22        4.09        1.98      1.62 o 
  -4   0  22        4.01        2.60      1.50 o 
  -3   0  22       17.53       11.03      1.93 o 
  -2   0  22       17.96       12.26      4.58 o 
  -7   1  22       16.54        8.85      3.46 o 
  -6   1  22        1.60        0.68      1.36 o 
  -5   1  22        3.64       -0.83      1.68 o 
  -4   1  22        8.74        3.36      1.93 o 
  -3   1  22       10.01        4.07      1.96 o 
  -2   1  22        8.37        2.13      1.61 o 
  -6   2  22        0.01       -1.60      2.09 o 
  -5   2  22        0.15        1.96      1.80 o 
  -4   2  22        2.33        8.25      3.66 o 
  -3   2  22       53.24       65.22      5.46 o 
  -2   2  22        2.48       -0.98      3.28 o 
  -6   3  22       30.69       24.29      3.32 o 
  -5   3  22        7.44        7.21      2.81 o 
  -3   3  22        2.26        2.19      2.79 o 
  -5   4  22        4.83        2.89      2.82 o 
  -4   4  22       23.25        9.42      4.88 o 
                                                 
